# Supplementary material for: (E)-3-(4-Chloro­phen­yl)-1-(2-thien­yl)prop-2-en-1-one
Source: Acta Crystallogr Sect E Struct Rep Online. 2008 Jul 26;64(Pt 8):o1592–3. doi: 10.1107/S1600536808022782 (PMC2962207; doi:10.1107/S1600536808022782)
Supplement: Supplementary file 2 [file e-64-o1592-Isup2.hkl]

#
# h,k,l, Fc-squared, Fo-squared, sigma(Fo-squared) and status flag
#
data_I
_shelx_title ' patil137_0m in P2(1)/c (100K)'
_shelx_refln_list_code          4
_shelx_F_calc_maximum      257.42
_exptl_crystal_F_000       512.00
_reflns_d_resolution_high  0.7079
 
loop_
 _symmetry_equiv_pos_as_xyz
 'x, y, z'
 '-x, y+1/2, -z+1/2'
 '-x, -y, -z'
 'x, -y-1/2, z-1/2'
 
_cell_length_a     5.7023
_cell_length_b    13.3576
_cell_length_c    14.7017
_cell_angle_alpha  90.000
_cell_angle_beta   96.735
_cell_angle_gamma  90.000
 
_shelx_F_squared_multiplier     1.000
 
loop_
 _refln_index_h
 _refln_index_k
 _refln_index_l
 _refln_F_squared_calc
 _refln_F_squared_meas
 _refln_F_squared_sigma
 _refln_observed_status
   1   0   0      321.78      248.37      4.90 o
   2   0   0     7495.11     9234.93     99.33 o
   3   0   0      356.35      226.69      7.06 o
   4   0   0     1067.96     1151.42     20.24 o
   5   0   0        5.41       18.86      3.96 o
   6   0   0        5.22        4.47      4.52 o
   7   0   0       15.93       19.44      9.38 o
   8   0   0      210.27      211.66     22.63 o
   1   1   0    12111.75    14785.84     94.89 o
   2   1   0     2454.17     2917.40     24.04 o
   3   1   0      412.48      479.97      6.97 o
   4   1   0      389.75      463.37      7.00 o
   5   1   0       40.95       25.18      4.67 o
   6   1   0        9.08        9.12      3.39 o
   7   1   0      186.84      211.90      9.29 o
   0   2   0     3815.80     4813.19    124.87 o
   1   2   0      954.62      899.19      7.30 o
   2   2   0      685.93      679.83      7.89 o
   3   2   0      122.77      177.23      5.69 o
   4   2   0       27.70       23.83      2.20 o
   5   2   0       14.97        8.50      2.41 o
   6   2   0        5.07        7.91      2.83 o
   7   2   0       50.47       52.93      8.57 o
   1   3   0      438.19      490.73      5.00 o
   2   3   0      104.68      107.80      3.12 o
   3   3   0      394.75      373.41      5.71 o
   4   3   0      118.23      142.59      5.24 o
   5   3   0      262.07      260.54      6.49 o
   6   3   0       30.34       20.42      3.45 o
   7   3   0       68.17       62.09      7.30 o
   0   4   0     9204.12    10251.58    178.53 o
   1   4   0    10903.76    11674.38     94.76 o
   2   4   0     8841.90     9460.06     66.70 o
   3   4   0      136.28      152.01      4.01 o
   4   4   0      635.85      738.65     10.63 o
   5   4   0        5.79        3.80      2.23 o
   6   4   0        6.38        4.24      2.78 o
   7   4   0        8.96        6.90      4.00 o
   1   5   0        1.37        5.85      1.22 o
   2   5   0     3240.59     3218.70     25.11 o
   3   5   0     1550.44     1461.49     14.22 o
   4   5   0      586.25      525.12     10.11 o
   5   5   0       15.29       14.21      3.10 o
   6   5   0        6.02        3.29      2.81 o
   7   5   0      141.81      141.92      9.12 o
   0   6   0      903.12      574.04      9.62 o
   1   6   0     5817.34     6109.65     47.47 o
   2   6   0     1285.80     1235.32     13.43 o
   3   6   0      560.80      477.73      6.76 o
   4   6   0       17.27       26.82      3.09 o
   5   6   0        2.93        2.26      2.42 o
   6   6   0        0.00        1.81      2.90 o
   7   6   0        7.94        5.54      4.56 o
   1   7   0      315.16      379.38      5.64 o
   2   7   0      203.12      236.08      6.53 o
   3   7   0      170.11      128.17      4.43 o
   4   7   0      164.89      156.81      5.85 o
   5   7   0       27.46       24.71      3.80 o
   6   7   0        1.67        5.95      3.41 o
   7   7   0       52.22       47.04      7.54 o
   0   8   0     1339.56     1164.39     17.12 o
   1   8   0     3569.98     3490.30     29.50 o
   2   8   0      312.79      281.53      6.59 o
   3   8   0      637.56      676.80     11.28 o
   4   8   0       50.53       28.43      3.36 o
   5   8   0      116.69      109.98      6.04 o
   6   8   0       76.38       84.99      6.09 o
   7   8   0       22.51       25.38     10.53 o
   1   9   0      381.79      295.41      5.48 o
   2   9   0      967.35      811.29     11.98 o
   3   9   0      675.70      531.03     10.12 o
   4   9   0      109.05      103.70      5.44 o
   5   9   0       68.09       54.37      5.30 o
   6   9   0      109.97       95.11     13.72 o
   7   9   0       31.91       17.64      8.13 o
   0  10   0     1603.06     1445.45     36.67 o
   1  10   0     5234.67     4589.14     38.55 o
   2  10   0       31.89       43.41      3.28 o
   3  10   0      700.61      633.00     12.33 o
   4  10   0        9.20       18.16      3.35 o
   5  10   0       15.81       15.26      4.04 o
   6  10   0        0.10       -0.06      6.96 o
   1  11   0      698.12      600.91     10.10 o
   2  11   0       26.21       18.58      2.70 o
   3  11   0       11.73       10.41      2.64 o
   4  11   0        0.22        3.46      2.76 o
   5  11   0       22.80       15.60      5.75 o
   6  11   0        1.29        5.25      8.99 o
   0  12   0       80.80       47.97      4.51 o
   1  12   0      217.41      237.56      6.48 o
   2  12   0      137.96      123.86      6.09 o
   3  12   0      162.87      150.43      6.21 o
   4  12   0        0.47        8.59      3.26 o
   5  12   0        5.02        8.35      6.31 o
   6  12   0       19.81       25.73      8.41 o
   1  13   0       22.07       23.75      2.91 o
   2  13   0       38.52       48.79      4.11 o
   3  13   0      194.84      193.18      8.21 o
   4  13   0      252.28      262.78      8.90 o
   5  13   0        0.14        5.81      7.52 o
   0  14   0     1019.69     1113.60     35.07 o
   1  14   0      780.37      809.41     13.60 o
   2  14   0      447.03      483.51     10.69 o
   3  14   0      353.03      329.20      9.47 o
   4  14   0        9.86        7.95      4.35 o
   5  14   0       25.66       19.69      7.44 o
   1  15   0       33.77       42.91      4.62 o
   2  15   0       13.76       13.38      3.39 o
   3  15   0      143.13      157.86     10.41 o
   4  15   0        2.95        0.78      5.90 o
   0  16   0       47.63       42.69      6.83 o
   1  16   0        0.11        1.13      3.27 o
   2  16   0        8.96       14.35      3.91 o
   3  16   0        1.72       10.45      5.23 o
   4  16   0        0.97        4.72      6.68 o
   1  17   0        7.42        7.05      5.34 o
   2  17   0      145.95      190.63     31.43 o
   3  17   0        0.55        5.92      9.61 o
   0  18   0      439.24      593.13     28.75 o
   1  18   0       89.33       93.24     12.09 o
   2  18   0      296.08      404.18     24.34 o
  -8   1   1       37.86       25.79     10.77 o
  -7   1   1       23.04       15.10      4.34 o
  -6   1   1      186.64      162.68      7.23 o
  -5   1   1      481.45      528.82     12.28 o
  -4   1   1       14.23       14.35      2.31 o
  -3   1   1      301.42      380.57      7.11 o
  -2   1   1     1313.59     1241.64     17.33 o
  -1   1   1     1749.03     1894.41     13.11 o
   1   1   1      219.30      235.45      3.67 o
   2   1   1      450.17      593.95      8.08 o
   3   1   1       25.82       56.82      2.95 o
   4   1   1      212.89      192.73      4.58 o
   5   1   1      683.58      629.42      9.47 o
   6   1   1       99.89      105.71      6.27 o
   7   1   1       74.93       93.30     11.79 o
  -7   2   1       50.98       51.48      5.57 o
  -6   2   1       27.40       26.18      3.90 o
  -5   2   1     1676.95     1670.59     19.98 o
  -4   2   1     1926.98     1812.46     19.55 o
  -3   2   1     6182.38     6958.68     67.91 o
  -2   2   1     2729.12     2815.46     23.57 o
  -1   2   1     4942.77     5974.66     41.64 o
   0   2   1      237.21      223.81      2.33 o
   1   2   1     2498.23     3237.54     23.78 o
   2   2   1       12.26       32.11      1.80 o
   3   2   1      850.43     1193.55     15.60 o
   4   2   1        4.61       29.34      2.26 o
   5   2   1     3227.42     3344.41     32.28 o
   6   2   1      983.34     1019.68     16.29 o
   7   2   1      687.43      791.56     21.22 o
  -7   3   1      317.08      330.79     10.64 o
  -6   3   1       74.46       86.07      5.19 o
  -5   3   1      848.91      909.24     12.37 o
  -4   3   1       50.36       64.36      5.65 o
  -3   3   1      127.63      108.94      3.83 o
  -2   3   1     1389.35     1714.18     14.55 o
  -1   3   1      124.99      101.34      2.15 o
   0   3   1      699.88      804.77      6.92 o
   1   3   1      131.16       92.55      2.27 o
   2   3   1        5.06        3.43      1.18 o
   3   3   1      291.29      413.89      6.88 o
   4   3   1     1507.16     1515.09     17.02 o
   5   3   1       18.26       20.10      2.46 o
   6   3   1        0.77        1.75      2.65 o
   7   3   1       15.56       23.32      4.40 o
  -7   4   1        5.96       11.58      4.54 o
  -6   4   1       16.72       10.93      3.06 o
  -5   4   1      451.30      446.75     11.17 o
  -4   4   1      376.62      379.38      7.85 o
  -3   4   1     1435.63     1579.31     17.51 o
  -2   4   1      233.28      284.47      4.31 o
  -1   4   1      402.66      327.80      4.76 o
   0   4   1      630.06      492.43      5.08 o
   1   4   1        0.03       37.53      2.46 o
   2   4   1        1.85       62.67      2.52 o
   3   4   1      106.36      124.95      3.39 o
   4   4   1     1052.91      961.49     12.89 o
   5   4   1       59.14       87.51      5.15 o
   6   4   1      264.68      278.45      8.98 o
   7   4   1       52.99       66.29      5.78 o
  -7   5   1       10.89        9.71      4.66 o
  -6   5   1       23.71        7.80      2.91 o
  -5   5   1        3.35        4.43      1.89 o
  -4   5   1      504.78      473.86     12.14 o
  -3   5   1        0.22        4.53      1.31 o
  -2   5   1      157.25      287.26      4.89 o
  -1   5   1     1341.67     1359.84     13.74 o
   0   5   1        9.63       66.70      2.03 o
   1   5   1        0.32        1.79      1.09 o
   2   5   1       66.28      123.65      3.33 o
   3   5   1        2.19        7.68      1.32 o
   4   5   1        3.75       27.12      2.72 o
   5   5   1       67.14       51.27      4.38 o
   6   5   1       11.70       14.54      3.33 o
   7   5   1        2.25        0.70      3.81 o
  -7   6   1        0.51       -1.54      4.12 o
  -6   6   1      213.49      209.60      7.43 o
  -5   6   1      114.46      112.64     11.21 o
  -4   6   1     1458.62     1367.06     26.80 o
  -3   6   1     2125.07     2001.95     18.08 o
  -2   6   1     3417.77     3614.02     33.16 o
  -1   6   1       11.53        3.28      1.07 o
   0   6   1     1734.22     1921.75     21.83 o
   1   6   1      543.08      827.49      8.94 o
   2   6   1      144.72       91.22      3.76 o
   3   6   1      251.90      333.60      6.78 o
   4   6   1      485.32      443.01      9.54 o
   5   6   1      340.92      349.59      9.33 o
   6   6   1      481.17      433.79     10.61 o
   7   6   1      473.42      503.00     15.23 o
  -7   7   1       32.06       36.18      6.08 o
  -6   7   1      474.26      460.22     12.86 o
  -5   7   1      163.04      148.33      7.38 o
  -4   7   1      469.40      414.96     12.30 o
  -3   7   1      270.28      275.11     15.08 o
  -2   7   1      434.97      448.86      7.06 o
  -1   7   1      674.16      636.93      7.29 o
   0   7   1       14.89        9.14      1.24 o
   1   7   1      564.18      522.34      6.85 o
   2   7   1       28.98       37.80      3.06 o
   3   7   1     1232.69     1134.30     14.17 o
   4   7   1       38.94       27.31      5.03 o
   5   7   1       62.82       81.11      5.30 o
   6   7   1       60.17       64.18      6.06 o
   7   7   1       43.54       25.79      6.92 o
  -7   8   1        0.02        2.07      6.73 o
  -6   8   1      135.28      134.68      8.10 o
  -5   8   1       80.41       79.38      5.77 o
  -4   8   1     2221.72     2077.45     24.91 o
  -3   8   1      751.55      643.21     12.24 o
  -2   8   1      528.57      442.63     11.81 o
  -1   8   1      167.23      116.81      3.15 o
   0   8   1      284.22      283.84      4.98 o
   1   8   1        3.21        2.40      1.27 o
   2   8   1      140.90      140.93      4.60 o
   3   8   1       38.00       50.84      4.55 o
   4   8   1     1025.52      907.74     16.06 o
   5   8   1       90.72       83.90      5.58 o
   6   8   1      585.70      620.09     14.03 o
   7   8   1      116.24      102.79     14.50 o
  -7   9   1       33.60       31.16      8.86 o
  -6   9   1       47.47       51.99      6.97 o
  -5   9   1       36.36       36.10      4.74 o
  -4   9   1       10.28       15.84      3.07 o
  -3   9   1      249.60      244.38      7.50 o
  -2   9   1       76.40       50.88      3.20 o
  -1   9   1       21.16       19.16      1.84 o
   0   9   1        7.54       11.82      1.60 o
   1   9   1      149.32      140.49      3.83 o
   2   9   1       26.54       17.32      2.44 o
   3   9   1       48.05       30.93      3.19 o
   4   9   1       35.97       41.31      4.00 o
   5   9   1       28.98       31.15      4.24 o
   6   9   1        0.01        4.79      3.81 o
  -6  10   1        1.80        1.88      4.86 o
  -5  10   1       72.18       55.18      6.41 o
  -4  10   1      363.81      379.09      9.74 o
  -3  10   1       96.94      127.09      7.62 o
  -2  10   1      414.42      408.11      8.19 o
  -1  10   1     1051.17      959.21     11.60 o
   0  10   1      453.66      450.67      7.69 o
   1  10   1      297.69      292.61      6.69 o
   2  10   1      315.48      273.43     12.73 o
   3  10   1       62.78       58.10      5.35 o
   4  10   1      254.19      227.51      7.79 o
   5  10   1       43.92       37.74      5.13 o
   6  10   1       53.47       58.72      9.80 o
  -6  11   1      349.36      336.96     17.54 o
  -5  11   1      110.70       86.83      8.01 o
  -4  11   1       65.66       61.40      6.09 o
  -3  11   1       93.29      118.87      6.10 o
  -2  11   1       29.84       18.45      4.20 o
  -1  11   1       56.51       65.60      3.35 o
   0  11   1     1730.22     1619.59     17.11 o
   1  11   1        0.32        2.26      1.79 o
   2  11   1        2.05        2.46      1.92 o
   3  11   1        0.81        3.78      2.36 o
   4  11   1      267.50      287.94     13.59 o
   5  11   1        2.40        4.24      3.89 o
   6  11   1        6.46       20.21      7.85 o
  -6  12   1       24.35       42.51      9.45 o
  -5  12   1      466.62      473.17     16.40 o
  -4  12   1      614.51      588.32     12.49 o
  -3  12   1      309.19      308.01      9.37 o
  -2  12   1     1123.32      985.39     14.76 o
  -1  12   1      209.50      178.81      5.77 o
   0  12   1      546.75      506.54      9.08 o
   1  12   1       72.67       52.84      5.07 o
   2  12   1      221.62      200.47      7.78 o
   3  12   1        1.40        1.81      2.45 o
   4  12   1      151.07      111.96      6.38 o
   5  12   1      262.33      244.24     10.64 o
   6  12   1      502.39      622.96     35.42 o
  -5  13   1        5.60       13.75      5.26 o
  -4  13   1       16.78       31.60      6.68 o
  -3  13   1        0.75        5.78      2.86 o
  -2  13   1      198.50      178.02      6.41 o
  -1  13   1       28.11       17.69      2.78 o
   0  13   1       22.58       20.63      2.79 o
   1  13   1        4.36        1.91      2.12 o
   2  13   1        0.09        1.48      2.41 o
   3  13   1        9.39        5.66      2.95 o
   4  13   1       91.78       79.32      7.99 o
   5  13   1      108.03      116.74     12.01 o
  -5  14   1        1.13        2.81      6.43 o
  -4  14   1        0.63        0.75      3.91 o
  -3  14   1       36.50       55.23      4.91 o
  -2  14   1       32.61       43.04      4.15 o
  -1  14   1      134.61      132.43      5.76 o
   0  14   1        0.84        5.68      2.66 o
   1  14   1        3.03        2.02      2.50 o
   2  14   1        3.04       13.03      3.15 o
   3  14   1        9.18        1.86      3.04 o
   4  14   1       40.98       50.41      5.81 o
   5  14   1      127.33      187.48     14.96 o
  -4  15   1       29.91       35.42      8.11 o
  -3  15   1      130.26      138.00      7.89 o
  -2  15   1       60.73       98.78      5.77 o
  -1  15   1      104.88      136.92      6.86 o
   0  15   1       39.95       54.20      4.78 o
   1  15   1       60.85       60.30      4.65 o
   2  15   1        7.09        9.15      3.38 o
   3  15   1       11.29       31.07      4.52 o
   4  15   1       17.49        8.83      5.59 o
  -4  16   1       99.27      121.75     11.91 o
  -3  16   1      610.40      719.62     23.51 o
  -2  16   1      387.75      424.80     11.99 o
  -1  16   1      152.62      166.75      8.03 o
   0  16   1       10.88        7.79      3.45 o
   1  16   1      140.00      125.45     11.34 o
   2  16   1        0.02        6.43      3.54 o
   3  16   1       50.60       37.58      6.51 o
   4  16   1       20.78       12.38      7.94 o
  -3  17   1        0.03        1.41      6.56 o
  -2  17   1      104.39       96.13      9.60 o
  -1  17   1      105.41      117.76      9.69 o
   0  17   1        0.08       -1.74      4.57 o
   1  17   1       22.80       31.02      6.57 o
   2  17   1        1.24       10.40      6.74 o
   3  17   1        6.39        5.81      5.65 o
  -2  18   1        4.98        8.91      9.38 o
  -1  18   1        8.69       10.64      6.05 o
   0  18   1        0.01        7.82      6.03 o
   1  18   1       18.40       29.28     12.40 o
   2  18   1        8.73       14.40      6.59 o
  -7   0   2      407.58      449.23     14.46 o
  -6   0   2      403.11      494.34     14.61 o
  -5   0   2     1187.35     1453.68     30.93 o
  -4   0   2       52.59       76.10      6.28 o
  -3   0   2        2.16       35.96      5.66 o
  -2   0   2      702.57      808.38     14.76 o
  -1   0   2      441.24      268.05      4.48 o
   0   0   2      340.93      444.93      7.66 o
   1   0   2     5181.75     6492.03     69.72 o
   2   0   2      155.01      168.39      7.31 o
   3   0   2      478.22      535.89     11.61 o
   4   0   2     3278.42     3582.22     47.15 o
   5   0   2      489.37      578.09     12.62 o
   6   0   2      320.92      321.86      9.76 o
   7   0   2        0.07        2.04      5.81 o
  -7   1   2       33.86       29.99      4.28 o
  -6   1   2        3.51       10.15      3.21 o
  -5   1   2     1095.25     1148.49     32.25 o
  -4   1   2      467.20      538.95     17.97 o
  -3   1   2      179.36      128.39      3.68 o
  -2   1   2      698.42      717.12      8.69 o
  -1   1   2      193.40      239.47      2.68 o
   0   1   2       49.06       81.21      1.32 o
   1   1   2      100.27       95.98      3.20 o
   2   1   2        8.77       14.39      1.69 o
   3   1   2      143.06      202.34      4.92 o
   4   1   2      101.24      134.61      5.35 o
   5   1   2      651.34      747.62     10.74 o
   6   1   2       72.16       88.11      4.63 o
   7   1   2      239.47      261.34     11.95 o
  -7   2   2        0.68       -2.40      3.68 o
  -6   2   2      300.62      292.65      8.72 o
  -5   2   2       60.32       43.42      4.91 o
  -4   2   2       80.01      114.14      3.85 o
  -3   2   2      303.77      301.03      5.50 o
  -2   2   2      291.19      301.37      5.90 o
  -1   2   2      452.06      389.47      3.51 o
   0   2   2      157.02      198.71      2.28 o
   1   2   2      133.65      200.46      3.54 o
   2   2   2      355.36      400.73      5.77 o
   3   2   2      102.09      165.90      4.18 o
   4   2   2       39.60       63.11      4.01 o
   5   2   2      397.42      375.73      8.06 o
   6   2   2        3.80        1.24      2.18 o
   7   2   2        4.05        5.94      3.70 o
  -7   3   2        3.14        7.37      4.16 o
  -6   3   2       62.91       63.81      5.83 o
  -5   3   2       66.00       66.10      6.51 o
  -4   3   2      655.67      642.70      9.57 o
  -3   3   2      778.65      750.08      8.28 o
  -2   3   2        1.11        2.16      0.85 o
  -1   3   2      684.07      779.07      6.93 o
   0   3   2     1253.67     1342.64     12.70 o
   1   3   2       19.39       23.26      1.44 o
   2   3   2      692.27      705.59      8.23 o
   3   3   2        0.47        5.85      1.40 o
   4   3   2      655.70      587.89     10.38 o
   5   3   2       11.39        6.22      1.99 o
   6   3   2      176.01      179.13      6.07 o
   7   3   2        0.96        4.21      3.71 o
  -7   4   2      460.18      491.12     14.04 o
  -6   4   2       88.62      110.18      7.05 o
  -5   4   2      273.27      294.29      7.05 o
  -4   4   2      991.19      996.42     10.99 o
  -3   4   2       59.01      116.98      4.55 o
  -2   4   2      609.25      534.41      6.12 o
  -1   4   2      135.33       85.23      2.15 o
   0   4   2        6.42       28.85      1.37 o
   1   4   2       14.15       28.11      1.98 o
   2   4   2     1897.55     2168.51     18.66 o
   3   4   2     2673.70     2593.78     24.47 o
   4   4   2      237.22      283.67      7.89 o
   5   4   2      292.64      293.45      6.91 o
   6   4   2      466.77      452.19     17.06 o
   7   4   2        0.26        3.36      4.32 o
  -7   5   2      103.30      105.86      7.56 o
  -6   5   2      375.44      345.01      9.82 o
  -5   5   2       27.59       36.31      2.78 o
  -4   5   2      325.39      265.36      5.17 o
  -3   5   2     1852.56     1905.76     15.88 o
  -2   5   2     1637.72     1603.70     13.90 o
  -1   5   2       17.90       16.14      1.49 o
   0   5   2      207.04      156.41      3.15 o
   1   5   2     1176.49     1256.78     11.59 o
   2   5   2      242.95      237.82      4.60 o
   3   5   2      251.48      249.51      8.86 o
   4   5   2      156.30      125.68      7.13 o
   5   5   2        4.54        4.70      2.23 o
   6   5   2      144.96      154.28      6.95 o
   7   5   2      394.55      405.57     17.55 o
  -7   6   2       69.47       57.02      6.49 o
  -6   6   2       12.74        6.64      3.56 o
  -5   6   2       27.36       30.26      3.55 o
  -4   6   2      329.74      289.75      6.26 o
  -3   6   2       75.07       72.20      3.70 o
  -2   6   2       43.74       37.07      2.18 o
  -1   6   2      687.56      755.43      7.77 o
   0   6   2      133.35      106.76      2.76 o
   1   6   2     1062.44      905.89     10.23 o
   2   6   2      565.70      534.46      7.38 o
   3   6   2      344.86      269.43      6.89 o
   4   6   2        0.31        3.49      1.90 o
   5   6   2      207.58      194.40      7.53 o
   6   6   2      254.60      237.68      8.32 o
   7   6   2      123.62      116.86      8.81 o
  -7   7   2      100.72       99.80     10.79 o
  -6   7   2        3.17        7.90      3.68 o
  -5   7   2        0.03        0.20      2.42 o
  -4   7   2      266.74      280.86      8.13 o
  -3   7   2        2.64        4.14      1.32 o
  -2   7   2       71.93       69.13      2.50 o
  -1   7   2        1.92        1.89      0.95 o
   0   7   2       44.00       65.05      2.63 o
   1   7   2       11.70        8.64      1.30 o
   2   7   2       15.04       10.13      1.63 o
   3   7   2      292.65      302.40      6.23 o
   4   7   2      189.73      187.51      6.54 o
   5   7   2       55.38       51.54      4.79 o
   6   7   2      136.25      152.86      9.28 o
   7   7   2        1.91        2.65      5.01 o
  -7   8   2      182.45      165.47     18.21 o
  -6   8   2      302.18      301.40     12.27 o
  -5   8   2      421.42      420.40     13.03 o
  -4   8   2        3.46        9.54      2.47 o
  -3   8   2        5.60       14.03      2.30 o
  -2   8   2       15.76       10.33      1.57 o
  -1   8   2       12.14        1.71      0.85 o
   0   8   2        0.15        8.74      1.39 o
   1   8   2       18.01        9.06      1.47 o
   2   8   2      232.21      255.14      6.19 o
   3   8   2      225.92      172.54      5.33 o
   4   8   2      998.51     1022.93     16.05 o
   5   8   2      199.28      199.61      7.79 o
   6   8   2       28.63       23.80      4.46 o
   7   8   2        0.14       -3.77      5.62 o
  -7   9   2       45.30       51.62     13.10 o
  -6   9   2      139.71      141.66      9.53 o
  -5   9   2      648.84      686.25     21.57 o
  -4   9   2      357.39      366.96      8.87 o
  -3   9   2      239.76      171.72      5.55 o
  -2   9   2      722.24      686.54      9.17 o
  -1   9   2        0.93        0.04      1.12 o
   0   9   2        0.04        4.07      1.34 o
   1   9   2      439.57      423.09      6.59 o
   2   9   2        8.34       16.93      2.43 o
   3   9   2       40.41       62.71      4.13 o
   4   9   2        3.32        3.68      2.60 o
   5   9   2      205.98      203.12      8.04 o
   6   9   2      588.54      566.11     16.25 o
  -6  10   2      440.24      404.32     14.48 o
  -5  10   2       30.82       31.50      5.42 o
  -4  10   2        3.58        6.17      2.63 o
  -3  10   2       95.78       74.30      4.25 o
  -2  10   2        0.62        3.85      1.87 o
  -1  10   2       43.09       29.59      2.85 o
   0  10   2        1.64       -1.31      1.31 o
   1  10   2       99.41       94.33      4.11 o
   2  10   2      497.09      401.96      8.49 o
   3  10   2       59.00       58.99      4.81 o
   4  10   2      465.22      428.68     11.67 o
   5  10   2      727.36      677.09     15.92 o
   6  10   2       20.48       16.66      6.21 o
  -6  11   2       71.86       94.12     19.43 o
  -5  11   2       40.58       32.30      7.45 o
  -4  11   2       65.76       58.92      5.24 o
  -3  11   2        0.09        1.55      2.16 o
  -2  11   2        0.13        0.89      1.88 o
  -1  11   2      138.08      100.13      4.10 o
   0  11   2       78.88       58.08      3.17 o
   1  11   2       26.67       26.31      2.85 o
   2  11   2        3.40        3.48      2.14 o
   3  11   2       61.90       62.04      6.50 o
   4  11   2        6.76        6.52      3.12 o
   5  11   2       15.88       21.84      4.88 o
   6  11   2        3.88        2.44      5.62 o
  -6  12   2      215.74      256.22     16.79 o
  -5  12   2       43.41       50.14      6.56 o
  -4  12   2       39.53       32.49      4.68 o
  -3  12   2       79.61       53.30      4.21 o
  -2  12   2       32.80       33.60      3.86 o
  -1  12   2       56.05       69.26      3.96 o
   0  12   2       24.84       28.71      2.94 o
   1  12   2        6.51       12.94      2.54 o
   2  12   2      250.27      216.29      6.72 o
   3  12   2       34.23       26.69      3.72 o
   4  12   2       44.02       54.52      5.10 o
   5  12   2       74.52       84.82      8.29 o
   6  12   2       50.89       56.73     16.35 o
  -5  13   2      114.82      149.44     18.85 o
  -4  13   2      197.73      247.69      9.75 o
  -3  13   2      226.02      220.17      7.60 o
  -2  13   2      244.84      234.23      8.01 o
  -1  13   2       38.37       45.95      3.68 o
   0  13   2       77.31       98.05      4.74 o
   1  13   2      142.13      132.80      5.55 o
   2  13   2        7.01       14.65      3.07 o
   3  13   2        0.80        3.83      2.97 o
   4  13   2       37.28       33.93      4.70 o
   5  13   2      248.97      303.90     16.91 o
  -5  14   2      166.88      185.14     17.24 o
  -4  14   2      115.31      102.76      7.28 o
  -3  14   2        0.28        3.33      3.33 o
  -2  14   2       16.70       18.25      3.24 o
  -1  14   2       16.32       18.84      3.73 o
   0  14   2        0.05        1.02      2.44 o
   1  14   2       32.00       21.47      3.33 o
   2  14   2      199.25      183.88      7.08 o
   3  14   2      429.98      415.09     10.81 o
   4  14   2      287.31      318.94     16.48 o
   5  14   2       62.69       55.57     17.09 o
  -4  15   2       69.43       67.68      9.42 o
  -3  15   2      215.89      226.05      9.55 o
  -2  15   2       22.76       18.31      3.63 o
  -1  15   2        0.90        4.54      3.03 o
   0  15   2        6.46        4.64      2.93 o
   1  15   2       13.38       10.57      3.24 o
   2  15   2       74.41       78.25      5.53 o
   3  15   2        0.41        2.24      3.69 o
   4  15   2       24.11       26.63      6.48 o
  -4  16   2       15.30       11.82      7.44 o
  -3  16   2       18.73       34.29      7.74 o
  -2  16   2       12.03       11.76      4.70 o
  -1  16   2        0.04        4.25      3.43 o
   0  16   2        0.09        5.66      3.41 o
   1  16   2        0.04        2.14      3.31 o
   2  16   2       26.40       32.14      4.63 o
   3  16   2       10.28       22.22      6.92 o
   4  16   2        0.89        4.07      5.75 o
  -3  17   2      153.21      206.78     18.21 o
  -2  17   2       19.67       12.25      8.91 o
  -1  17   2        1.70        1.95      4.90 o
   0  17   2        3.45        4.87      4.91 o
   1  17   2       24.09        9.38      5.56 o
   2  17   2      166.91      275.17     30.30 o
   3  17   2       16.50        7.43      5.53 o
  -2  18   2        0.78       20.69      9.77 o
  -1  18   2        5.88        6.20      8.06 o
   0  18   2        5.61        5.05      5.72 o
   1  18   2        0.26       -1.95      5.44 o
   2  18   2        1.59        7.01      6.38 o
  -7   1   3      116.41      164.06      7.92 o
  -6   1   3     1320.07     1280.54     17.42 o
  -5   1   3      170.23      174.18      5.47 o
  -4   1   3       14.16       23.63      2.46 o
  -3   1   3      583.18      682.01      8.57 o
  -2   1   3        1.33        9.19      1.22 o
  -1   1   3      432.41      356.86      3.86 o
   0   1   3       96.86       55.91      1.43 o
   1   1   3      299.67      255.71      5.33 o
   2   1   3     4247.09     4876.96     39.61 o
   3   1   3      433.62      398.95      8.65 o
   4   1   3     1694.21     1749.48     19.71 o
   5   1   3      271.57      214.94      5.81 o
   6   1   3       32.07       29.83      3.44 o
   7   1   3       21.79       22.86      4.16 o
  -7   2   3      156.99      188.94     10.88 o
  -6   2   3      260.90      294.65      7.85 o
  -5   2   3     1049.95      961.20     13.32 o
  -4   2   3       11.93       46.20      2.79 o
  -3   2   3      342.71      380.25      6.50 o
  -2   2   3      653.98      874.47      9.66 o
  -1   2   3      733.50      819.50      7.46 o
   0   2   3     5664.41     6854.62     47.38 o
   1   2   3     1603.58     1592.25     17.65 o
   2   2   3     2755.40     3265.99     30.33 o
   3   2   3       18.51        5.64      1.57 o
   4   2   3       11.15       16.99      2.13 o
   5   2   3      590.55      548.40     12.28 o
   6   2   3       51.35       44.17      4.10 o
   7   2   3      131.06      126.89     10.30 o
  -7   3   3      404.83      438.20     15.13 o
  -6   3   3      618.89      657.20     14.55 o
  -5   3   3     1792.82     1901.34     20.86 o
  -4   3   3      144.03      185.03      5.24 o
  -3   3   3       73.03       65.99      2.34 o
  -2   3   3       62.35       61.46      1.97 o
  -1   3   3       86.50       66.75      1.63 o
   0   3   3      974.17      960.50      8.22 o
   1   3   3       67.74       46.16      2.30 o
   2   3   3     2526.76     2689.89     23.33 o
   3   3   3     2535.92     2687.15     24.64 o
   4   3   3     2976.63     2869.69     28.51 o
   5   3   3      165.57      160.08      5.85 o
   6   3   3      407.90      407.52      9.00 o
   7   3   3        1.51        8.96      4.85 o
  -7   4   3       37.57       30.72      6.14 o
  -6   4   3        2.45        5.05      3.21 o
  -5   4   3       54.47       28.40      3.95 o
  -4   4   3      472.45      575.69      9.41 o
  -3   4   3       26.32       93.63      2.78 o
  -2   4   3        0.87        2.18      0.92 o
  -1   4   3      406.13      419.19      4.42 o
   0   4   3        1.07        6.56      0.94 o
   1   4   3       59.63       78.82      2.42 o
   2   4   3     1710.51     2017.44     19.22 o
   3   4   3       95.75       64.45      2.75 o
   4   4   3       12.89        7.84      2.21 o
   5   4   3       50.73       74.35      4.84 o
   6   4   3       70.74       82.12      4.75 o
   7   4   3       18.61       13.94      5.18 o
  -7   5   3        5.38        2.11      4.64 o
  -6   5   3      119.69       96.95      7.84 o
  -5   5   3        1.82       12.02      1.98 o
  -4   5   3       55.75       61.15      2.78 o
  -3   5   3       17.26        9.44      1.43 o
  -2   5   3      119.19      261.28      4.17 o
  -1   5   3       67.76      142.05      2.74 o
   0   5   3      421.56      389.27      7.19 o
   1   5   3     2022.86     2235.65     18.50 o
   2   5   3       84.79       59.88      3.08 o
   3   5   3      835.70      731.03     10.50 o
   4   5   3       28.93       36.91      3.14 o
   5   5   3       71.49       48.27      5.02 o
   6   5   3       11.18       11.50      3.46 o
   7   5   3        7.53        7.08      4.98 o
  -7   6   3       33.42        8.38      5.42 o
  -6   6   3        0.86        6.23      3.84 o
  -5   6   3        8.24       11.76      3.06 o
  -4   6   3       70.99       45.64      2.75 o
  -3   6   3      222.86      169.09      3.85 o
  -2   6   3      358.00      460.40      5.94 o
  -1   6   3      735.87      735.72      7.65 o
   0   6   3        1.48        1.96      0.85 o
   1   6   3     2362.08     2379.62     21.45 o
   2   6   3      566.16      561.15      7.78 o
   3   6   3       13.98       16.86      2.27 o
   4   6   3      198.95      150.99      5.39 o
   5   6   3       15.39       11.87      2.80 o
   6   6   3      177.79      146.68      7.08 o
   7   6   3       63.29       47.64      6.94 o
  -7   7   3      527.59      574.31     25.38 o
  -6   7   3      409.46      422.40     16.11 o
  -5   7   3      432.42      400.47     12.44 o
  -4   7   3     1103.86     1119.45     15.76 o
  -3   7   3       20.29       16.66      1.89 o
  -2   7   3        0.10       -0.17      1.01 o
  -1   7   3      503.25      587.64      7.96 o
   0   7   3       63.22       39.21      2.45 o
   1   7   3      575.76      550.13      7.79 o
   2   7   3     1087.50      947.66     11.03 o
   3   7   3     3897.38     3648.67     31.17 o
   4   7   3      756.83      696.72     11.53 o
   5   7   3      917.32      896.97     16.15 o
   6   7   3       11.36       15.26      3.86 o
   7   7   3        4.26        3.18      5.10 o
  -7   8   3       74.84       53.17     12.87 o
  -6   8   3       38.13       47.22      6.36 o
  -5   8   3       90.93       73.31      6.36 o
  -4   8   3      638.65      628.40     15.21 o
  -3   8   3       46.59       47.80      5.66 o
  -2   8   3       27.67       40.79      2.33 o
  -1   8   3      190.92      171.75      4.76 o
   0   8   3      113.17       68.60      2.66 o
   1   8   3      605.62      563.02      8.84 o
   2   8   3      537.33      476.55      8.14 o
   3   8   3      782.92      776.15     10.84 o
   4   8   3      224.51      199.89      7.08 o
   5   8   3        0.04        3.65      3.13 o
   6   8   3      102.32       94.11      6.84 o
  -7   9   3       14.30       24.72     10.93 o
  -6   9   3       31.94       40.36      9.50 o
  -5   9   3       38.39       40.36      5.51 o
  -4   9   3       12.23        4.52      2.85 o
  -3   9   3       22.61       18.75      2.56 o
  -2   9   3      221.22      252.47      5.65 o
  -1   9   3       13.20       15.07      1.86 o
   0   9   3       76.54       61.05      2.78 o
   1   9   3       25.49       32.86      2.74 o
   2   9   3       25.04       37.57      3.17 o
   3   9   3       92.71       48.66      4.78 o
   4   9   3       89.92       92.15      6.83 o
   5   9   3        8.52       16.37      3.99 o
   6   9   3       78.09       94.85      7.89 o
  -6  10   3        7.14        4.93      5.82 o
  -5  10   3       33.94       27.04      8.67 o
  -4  10   3      127.40      120.58      6.44 o
  -3  10   3      155.66      137.86      5.20 o
  -2  10   3      185.61      180.99      5.56 o
  -1  10   3      984.91      999.25     11.87 o
   0  10   3      397.80      388.12      6.67 o
   1  10   3       22.03       38.58      2.99 o
   2  10   3       11.49        1.34      1.95 o
   3  10   3       56.95       65.57      4.50 o
   4  10   3       36.38       33.01      8.36 o
   5  10   3      120.11      132.87      8.04 o
   6  10   3       33.83       22.40      5.64 o
  -6  11   3      180.19      209.56     20.96 o
  -5  11   3      452.90      452.13     18.81 o
  -4  11   3       11.31        9.73      3.46 o
  -3  11   3       51.50       45.52      3.78 o
  -2  11   3       19.05       11.24      2.32 o
  -1  11   3      183.28      169.15      5.37 o
   0  11   3      756.65      716.20     10.66 o
   1  11   3     1021.16      868.55     12.95 o
   2  11   3      178.05      162.96      6.17 o
   3  11   3      972.12      925.40     15.29 o
   4  11   3      622.26      657.86     13.63 o
   5  11   3      430.01      428.12     13.60 o
   6  11   3        7.56        2.46      5.67 o
  -6  12   3        0.96       10.02      7.79 o
  -5  12   3       26.82       32.29      5.24 o
  -4  12   3       96.15       78.87      7.42 o
  -3  12   3       63.81       54.07      5.36 o
  -2  12   3       93.72       77.92      4.38 o
  -1  12   3      813.36      705.93     13.16 o
   0  12   3       86.72       82.44      4.19 o
   1  12   3      785.39      691.72     11.66 o
   2  12   3       27.12       47.83      3.96 o
   3  12   3      196.06      194.20      7.26 o
   4  12   3       24.29       21.57      4.14 o
   5  12   3      111.75       86.51      9.09 o
  -5  13   3       50.64       28.81      6.07 o
  -4  13   3        5.28       13.57      3.93 o
  -3  13   3       15.52       17.57      3.72 o
  -2  13   3        0.06        6.08      2.59 o
  -1  13   3       17.57       28.33      4.70 o
   0  13   3        1.17        2.48      2.16 o
   1  13   3        0.91        4.66      2.44 o
   2  13   3      155.68      123.23      5.92 o
   3  13   3       68.45       59.51      6.72 o
   4  13   3       81.17       77.51      6.04 o
   5  13   3      186.87      209.80     18.10 o
  -5  14   3      106.67      122.49     21.00 o
  -4  14   3        2.54       12.85      4.43 o
  -3  14   3        0.31        1.69      3.36 o
  -2  14   3       11.64        9.16      3.01 o
  -1  14   3        6.53       16.55      3.29 o
   0  14   3       96.20      115.29      5.72 o
   1  14   3        2.10        3.31      2.54 o
   2  14   3        2.35        3.01      2.91 o
   3  14   3       55.74       67.59      5.49 o
   4  14   3       25.78       41.64      9.51 o
   5  14   3        2.80        8.69      6.18 o
  -4  15   3       61.49       57.58      7.06 o
  -3  15   3        1.18        2.25      3.86 o
  -2  15   3        0.31        1.19      3.38 o
  -1  15   3       10.37        7.01      3.21 o
   0  15   3       29.05       24.77      3.88 o
   1  15   3      109.20       96.02     10.60 o
   2  15   3      627.92      695.37     14.24 o
   3  15   3      113.40      151.85     10.19 o
   4  15   3      112.76      114.40      9.83 o
  -4  16   3        1.06        5.59      6.70 o
  -3  16   3        6.22       19.66      5.72 o
  -2  16   3      116.32      113.92      8.36 o
  -1  16   3        2.86        4.53      3.40 o
   0  16   3      227.70      292.26     13.58 o
   1  16   3      245.48      289.11      9.83 o
   2  16   3      157.81      185.33     15.31 o
   3  16   3       13.09       10.51      5.77 o
  -3  17   3        1.96        9.22      8.45 o
  -2  17   3        5.35       15.11      8.53 o
  -1  17   3       34.88       27.59      9.46 o
   0  17   3        3.17        6.77      5.18 o
   1  17   3       27.36       33.88     14.07 o
   2  17   3      194.58      213.27     11.24 o
   3  17   3      162.76      168.94     11.07 o
  -1  18   3        4.91        4.65      8.22 o
   0  18   3        0.01        4.57      5.67 o
   1  18   3       26.21       23.87      7.02 o
  -7   0   4        6.24       -2.25      7.91 o
  -6   0   4        1.74        7.36      3.23 o
  -5   0   4      570.78      619.46     12.42 o
  -4   0   4      263.34      295.20      7.77 o
  -3   0   4     3433.13     4276.03     42.76 o
  -2   0   4     1410.41     1669.69     15.75 o
  -1   0   4    66266.67    76673.62    970.51 o
   0   0   4    23066.72    25895.37    309.81 o
   1   0   4        1.07        8.77      3.86 o
   2   0   4     1628.10     1890.49     29.88 o
   3   0   4        1.40        2.34      2.07 o
   4   0   4      776.64      748.07     27.71 o
   5   0   4       11.02        8.27      3.72 o
   6   0   4       57.94       80.50      6.29 o
   7   0   4      234.79      249.40     23.87 o
  -7   1   4        4.85        5.11      5.88 o
  -6   1   4       23.42       20.61      2.80 o
  -5   1   4        0.17       12.41      2.11 o
  -4   1   4       99.00       89.65      3.54 o
  -3   1   4      161.18      131.01      3.42 o
  -2   1   4      262.26      187.43      3.15 o
  -1   1   4    21627.52    23530.26    226.48 o
   0   1   4    21294.55    24277.50    172.50 o
   1   1   4     5353.93     5476.38     46.50 o
   2   1   4     1042.54     1002.03     11.29 o
   3   1   4      989.68      954.91     12.18 o
   4   1   4      143.48      111.73      4.75 o
   5   1   4        8.91        6.13      2.53 o
   6   1   4       22.62       21.39      3.30 o
   7   1   4       82.84       86.90     11.59 o
  -7   2   4        6.77       23.33     11.55 o
  -6   2   4        0.57       -0.41      2.46 o
  -5   2   4        5.33        1.85      1.77 o
  -4   2   4       34.18       38.77      2.79 o
  -3   2   4      554.62      608.94      8.39 o
  -2   2   4      518.95      488.12      6.53 o
  -1   2   4      465.40      820.15      7.20 o
   0   2   4       72.98      190.24      3.73 o
   1   2   4        0.00        0.13      1.03 o
   2   2   4      524.49      748.65     10.00 o
   3   2   4        6.60        7.12      1.83 o
   4   2   4        1.25        2.61      1.98 o
   5   2   4       20.69       15.42      2.79 o
   6   2   4       49.47       54.97      4.47 o
   7   2   4       55.05       62.63     17.92 o
  -7   3   4       10.48       15.30      5.19 o
  -6   3   4       87.51       74.81      5.19 o
  -5   3   4       26.23       33.69      3.83 o
  -4   3   4       24.44       33.69      2.65 o
  -3   3   4      451.08      487.49      7.37 o
  -2   3   4      522.04      506.79      6.46 o
  -1   3   4     1589.20     1687.08     16.71 o
   0   3   4     3292.77     3336.01     22.87 o
   1   3   4     1261.36     1193.69     10.77 o
   2   3   4     1155.41     1232.03     12.85 o
   3   3   4      287.09      306.30      5.98 o
   4   3   4      219.13      277.13     10.15 o
   5   3   4       56.15       48.16      3.86 o
   6   3   4       11.37       11.78      3.07 o
   7   3   4       56.57       53.60      7.01 o
  -7   4   4       47.66       34.23      7.40 o
  -6   4   4        2.95        1.29      2.89 o
  -5   4   4      516.78      558.31     11.38 o
  -4   4   4      206.58      230.33      5.68 o
  -3   4   4     4082.40     4320.74     35.05 o
  -2   4   4     1859.71     1975.45     17.10 o
  -1   4   4      700.72      878.21      7.99 o
   0   4   4      810.12      915.53      7.90 o
   1   4   4      146.69      233.14      3.70 o
   2   4   4     2205.39     2046.97     19.78 o
   3   4   4       62.60       25.47      2.20 o
   4   4   4      531.40      522.71     17.85 o
   5   4   4       33.23       26.44      3.09 o
   6   4   4       61.13       65.10      5.28 o
   7   4   4      404.14      448.15     22.95 o
  -7   5   4        0.48       -4.02      5.26 o
  -6   5   4        7.14        9.24      3.45 o
  -5   5   4        2.42        1.97      2.28 o
  -4   5   4        7.84        7.71      1.75 o
  -3   5   4      437.83      435.48      6.14 o
  -2   5   4     5787.81     5774.29     41.83 o
  -1   5   4     5025.23     5012.65     36.08 o
   0   5   4     6247.55     6005.69     43.01 o
   1   5   4    11002.67    11056.06     72.15 o
   2   5   4     2956.11     2667.46     22.88 o
   3   5   4      793.94      800.87     11.36 o
   4   5   4       12.30       12.71      2.44 o
   5   5   4       42.07       47.88      3.84 o
   6   5   4       33.63       35.45      5.95 o
   7   5   4        0.82        5.36      5.03 o
  -7   6   4        4.45        7.21      8.37 o
  -6   6   4        0.03       -1.09      5.74 o
  -5   6   4        6.77        7.10      3.57 o
  -4   6   4      469.34      431.26      8.16 o
  -3   6   4      896.74      894.11      9.86 o
  -2   6   4     1130.09     1101.12     10.68 o
  -1   6   4        0.07       16.39      1.34 o
   0   6   4     1432.26     1543.22     14.63 o
   1   6   4      229.51      212.20      4.23 o
   2   6   4       47.45       79.20      3.38 o
   3   6   4      739.32      658.39     10.40 o
   4   6   4        4.87        3.58      2.10 o
   5   6   4        3.19        1.82      2.47 o
   6   6   4        3.67        1.63      2.75 o
   7   6   4      145.18      144.75     20.50 o
  -7   7   4       29.92       15.81      9.77 o
  -6   7   4        0.01       -3.41      6.36 o
  -5   7   4      106.34      118.65     28.02 o
  -4   7   4       91.51       72.06      5.23 o
  -3   7   4       97.82      119.94      3.73 o
  -2   7   4      182.60      210.85      4.06 o
  -1   7   4       64.58       69.07      2.38 o
   0   7   4      138.67      156.45      3.69 o
   1   7   4      233.03      265.76      5.64 o
   2   7   4      185.89      162.37      4.29 o
   3   7   4      167.31      138.23      4.96 o
   4   7   4      107.49       99.57      4.92 o
   5   7   4        2.47        9.73      2.88 o
   6   7   4       76.86       67.22      7.26 o
   7   7   4        1.17        0.88      5.24 o
  -7   8   4        6.28        3.72      8.99 o
  -6   8   4       27.35       20.93      8.53 o
  -5   8   4       42.18       39.75      5.68 o
  -4   8   4      648.92      613.31     12.56 o
  -3   8   4      173.67      122.95      4.58 o
  -2   8   4     1562.96     1463.38     14.98 o
  -1   8   4       52.62       44.81      2.28 o
   0   8   4      370.40      336.69      9.91 o
   1   8   4      294.64      218.13      5.97 o
   2   8   4       13.04        3.50      1.55 o
   3   8   4      476.49      352.95      7.44 o
   4   8   4       11.87       11.61      2.65 o
   5   8   4        9.85       23.53      6.08 o
   6   8   4        7.10       10.10      4.91 o
  -7   9   4      223.21      238.79     20.46 o
  -6   9   4        1.56        4.26      6.98 o
  -5   9   4       14.39       22.17      4.83 o
  -4   9   4        5.74       17.47      3.32 o
  -3   9   4      149.23      153.74      7.33 o
  -2   9   4     1527.44     1463.55     15.40 o
  -1   9   4     2676.57     2458.28     22.49 o
   0   9   4     4128.29     3656.19     39.13 o
   1   9   4     2715.40     2476.89     28.40 o
   2   9   4     1286.71     1179.37     19.98 o
   3   9   4      213.09      235.38      6.26 o
   4   9   4      136.86      139.03      6.60 o
   5   9   4        4.99        1.62      3.25 o
   6   9   4      193.68      183.78     10.27 o
  -6  10   4        2.90       11.86      7.83 o
  -5  10   4        9.65       14.78      4.42 o
  -4  10   4      485.01      436.28     11.00 o
  -3  10   4       41.93       32.24      3.78 o
  -2  10   4     2989.67     2609.51     37.07 o
  -1  10   4       53.47       34.20      2.65 o
   0  10   4      600.88      559.48     10.59 o
   1  10   4     1028.52      892.86     13.40 o
   2  10   4        5.93       11.54      3.73 o
   3  10   4      212.97      176.32      6.96 o
   4  10   4       25.29       29.56      4.02 o
   5  10   4        5.05       11.33      3.87 o
   6  10   4       72.01       50.98      7.00 o
  -6  11   4        2.07       17.28      8.76 o
  -5  11   4       15.41       32.45      5.49 o
  -4  11   4        2.20        5.09      3.16 o
  -3  11   4        2.37        2.70      2.55 o
  -2  11   4        1.98        2.16      1.93 o
  -1  11   4      712.12      657.96      9.62 o
   0  11   4     1375.76     1210.90     36.60 o
   1  11   4       12.51       10.94      2.37 o
   2  11   4       45.16       45.61      3.78 o
   3  11   4       14.50       23.28      3.51 o
   4  11   4       52.69       72.26      6.12 o
   5  11   4        5.86        4.50      4.22 o
   6  11   4       14.24       12.34      6.56 o
  -6  12   4        9.70        6.98      8.84 o
  -5  12   4       19.35       13.60      5.27 o
  -4  12   4      145.62      159.12      7.69 o
  -3  12   4       29.45       34.38      4.20 o
  -2  12   4        5.83        6.36      2.35 o
  -1  12   4      108.18      101.51      4.22 o
   0  12   4      237.88      239.65      6.51 o
   1  12   4        6.10        1.88      2.16 o
   2  12   4        0.10        1.11      2.37 o
   3  12   4      122.06      154.23      6.83 o
   4  12   4       10.38       12.63      4.26 o
   5  12   4        8.58       11.77      5.79 o
  -5  13   4       23.17       26.63      9.57 o
  -4  13   4       52.95       49.11      5.49 o
  -3  13   4      272.09      259.24      8.98 o
  -2  13   4      311.15      321.33      9.34 o
  -1  13   4      400.21      433.28     10.08 o
   0  13   4      653.95      716.87     12.06 o
   1  13   4      539.32      567.62     13.30 o
   2  13   4      605.74      597.09     15.87 o
   3  13   4      272.02      257.95     14.37 o
   4  13   4        0.11        4.62      3.60 o
   5  13   4       12.97        4.61      5.88 o
  -5  14   4       14.31       20.15      8.99 o
  -4  14   4      275.77      300.57     10.68 o
  -3  14   4      148.03      167.06      7.92 o
  -2  14   4      243.19      242.27     10.28 o
  -1  14   4      170.81      183.08     10.63 o
   0  14   4       27.60       22.63      3.31 o
   1  14   4        0.00        3.67      2.72 o
   2  14   4       10.21       12.24      3.40 o
   3  14   4      128.44      142.97      7.88 o
   4  14   4        8.66       17.04      5.88 o
  -4  15   4        0.05        1.92      4.82 o
  -3  15   4       93.99      123.04     12.05 o
  -2  15   4      110.87      113.86      7.94 o
  -1  15   4      317.36      365.26     10.23 o
   0  15   4      330.38      373.19     10.41 o
   1  15   4      195.47      216.34      7.59 o
   2  15   4      328.96      390.92     10.41 o
   3  15   4        0.79        1.33      4.77 o
   4  15   4      122.61      165.27     20.89 o
  -3  16   4        0.10       -0.64      4.48 o
  -2  16   4        0.84        3.20      4.42 o
  -1  16   4       15.39       19.47      4.85 o
   0  16   4        9.31        8.95      3.67 o
   1  16   4       11.76       21.68      4.09 o
   2  16   4        2.79        5.11      6.30 o
   3  16   4        2.81        3.89      5.24 o
  -3  17   4        8.53       10.39      8.84 o
  -2  17   4      146.69      159.42     16.43 o
  -1  17   4       48.28       64.71     11.63 o
   0  17   4       31.81       31.20      6.64 o
   1  17   4      257.74      335.74     20.31 o
   2  17   4        0.62        3.87      5.31 o
  -1  18   4      123.25      139.66     16.43 o
   0  18   4        2.98       -0.08      8.29 o
   1  18   4       17.99       22.89      7.14 o
  -7   1   5        1.75       -0.73      5.61 o
  -6   1   5       17.66       21.40      4.14 o
  -5   1   5      737.04      719.55     10.96 o
  -4   1   5      348.05      310.74      6.38 o
  -3   1   5     2422.93     2396.72     18.16 o
  -2   1   5     1360.00     1314.96     14.95 o
  -1   1   5      105.57       73.74      1.80 o
   0   1   5      681.99      709.45      6.67 o
   1   1   5        0.36       11.47      1.37 o
   2   1   5      511.24      602.43      8.26 o
   3   1   5        3.35       18.04      2.21 o
   4   1   5       15.39       23.88      2.90 o
   5   1   5     1268.10     1285.48     20.89 o
   6   1   5      393.48      402.22     11.21 o
   7   1   5       97.78      104.44     12.80 o
  -7   2   5       92.43       95.72     16.59 o
  -6   2   5      973.49     1068.26     16.89 o
  -5   2   5      418.99      440.26      7.66 o
  -4   2   5      717.71      894.22     10.39 o
  -3   2   5       34.34       31.53      2.37 o
  -2   2   5        3.70        4.56      1.00 o
  -1   2   5     1188.83     1011.48      8.82 o
   0   2   5       86.99      277.37      6.72 o
   1   2   5       47.88       29.65      1.92 o
   2   2   5      464.62      671.48      9.52 o
   3   2   5      106.09      118.43      4.27 o
   4   2   5     2811.06     2881.16     28.94 o
   5   2   5       82.00       80.73      4.72 o
   6   2   5       36.37       55.79      6.74 o
   7   2   5       63.38       67.16     11.40 o
  -7   3   5       51.38       42.94     13.72 o
  -6   3   5       29.60       16.55      4.52 o
  -5   3   5      919.60      982.91     18.14 o
  -4   3   5     2135.64     2039.89     23.94 o
  -3   3   5     2256.69     2454.17     25.94 o
  -2   3   5     1091.95      983.20     11.42 o
  -1   3   5     1616.61     1560.15     13.83 o
   0   3   5      587.23      562.57      5.57 o
   1   3   5      190.18      180.70      3.92 o
   2   3   5        0.59        2.22      1.32 o
   3   3   5        1.57        3.30      1.68 o
   4   3   5     1289.30     1363.52     17.29 o
   5   3   5      913.86      890.25     18.19 o
   6   3   5      508.43      554.33     11.82 o
   7   3   5      554.39      620.60     26.52 o
  -7   4   5       27.75       25.50     11.63 o
  -6   4   5      266.82      285.14     17.19 o
  -5   4   5       10.73       14.54      3.19 o
  -4   4   5       90.72      102.57      5.51 o
  -3   4   5      620.35      695.61      9.18 o
  -2   4   5      110.27       78.57      2.30 o
  -1   4   5        0.03        4.94      0.78 o
   0   4   5      108.33      193.19      3.09 o
   1   4   5        1.72       15.61      1.54 o
   2   4   5        2.81        0.70      1.19 o
   3   4   5     1453.05     1463.66     18.48 o
   4   4   5        1.13        1.58      2.04 o
   5   4   5      129.26      156.00      6.32 o
   6   4   5        0.15        0.22      2.63 o
   7   4   5        4.15        9.22      5.41 o
  -7   5   5        1.00       -1.84      5.87 o
  -6   5   5       12.74       13.51      5.81 o
  -5   5   5       52.27       58.23      4.77 o
  -4   5   5      182.42      153.21      8.11 o
  -3   5   5      190.39      124.45      3.95 o
  -2   5   5      833.26      878.29      8.64 o
  -1   5   5        6.08        1.59      1.40 o
   0   5   5       98.14      136.93      2.98 o
   1   5   5       66.07      175.15      5.28 o
   2   5   5       42.83       80.87      5.00 o
   3   5   5        2.25       10.77      2.10 o
   4   5   5        0.02       -0.51      1.87 o
   5   5   5       99.45       87.14      4.81 o
   6   5   5       20.63       15.32      3.36 o
   7   5   5      122.19      115.42      9.14 o
  -7   6   5      208.53      261.42     19.84 o
  -6   6   5       74.84       72.15     11.32 o
  -5   6   5      716.82      719.36     20.62 o
  -4   6   5      258.74      236.50      7.27 o
  -3   6   5      192.66      258.49      4.94 o
  -2   6   5      737.46      712.73      8.32 o
  -1   6   5       94.39      173.10      3.30 o
   0   6   5       46.87       15.26      1.47 o
   1   6   5      491.40      411.72      9.40 o
   2   6   5      368.14      339.65      6.18 o
   3   6   5      252.80      224.97      6.04 o
   4   6   5      176.93      173.27      6.06 o
   5   6   5      155.47      157.97      6.56 o
   6   6   5       70.55       77.52      5.23 o
   7   6   5        3.98       -4.22      5.00 o
  -7   7   5       10.58        4.34      8.91 o
  -6   7   5      138.48      138.96     14.42 o
  -5   7   5      365.38      406.95     20.11 o
  -4   7   5     2127.13     2053.49     25.14 o
  -3   7   5     1733.64     1675.03     18.06 o
  -2   7   5     1384.68     1272.33     13.97 o
  -1   7   5      424.15      390.01      5.51 o
   0   7   5     1269.91     1344.24     12.65 o
   1   7   5       56.43       53.75      2.15 o
   2   7   5      162.60      128.38      4.54 o
   3   7   5      695.90      607.46     10.24 o
   4   7   5      329.06      280.91      7.52 o
   5   7   5      332.14      306.02      8.54 o
   6   7   5      799.77      765.63     16.57 o
  -7   8   5       76.95       72.85     13.33 o
  -6   8   5       68.94       85.25     12.01 o
  -5   8   5      688.75      681.33     32.74 o
  -4   8   5       10.25       13.03      5.87 o
  -3   8   5       38.05       44.95      3.19 o
  -2   8   5       63.70       67.20      3.08 o
  -1   8   5       10.68        8.62      1.50 o
   0   8   5      102.29      109.19      3.15 o
   1   8   5        5.88        2.98      1.48 o
   2   8   5        3.59        1.07      1.56 o
   3   8   5      913.07      780.58     12.06 o
   4   8   5       21.91       27.01      3.44 o
   5   8   5      313.93      313.52      8.83 o
   6   8   5        1.33        0.09      4.48 o
  -6   9   5       10.39       20.93      8.84 o
  -5   9   5       93.00       79.98     10.93 o
  -4   9   5      189.69      173.17      8.31 o
  -3   9   5        4.33       -1.84      1.84 o
  -2   9   5        8.21       14.09      2.02 o
  -1   9   5       13.09       15.44      2.85 o
   0   9   5       17.01       15.80      2.62 o
   1   9   5       32.30       38.10      2.79 o
   2   9   5       10.83        5.25      2.00 o
   3   9   5        1.53        4.15      2.08 o
   4   9   5        2.38        4.49      2.57 o
   5   9   5       54.61       69.10      5.91 o
   6   9   5        2.79        3.66      4.68 o
  -6  10   5       69.31       75.02     12.56 o
  -5  10   5      166.31      162.21     14.73 o
  -4  10   5       14.05       15.36      3.63 o
  -3  10   5      117.10       95.20      7.90 o
  -2  10   5      182.81      153.73      4.88 o
  -1  10   5       76.88       88.35      3.74 o
   0  10   5      547.82      552.30      9.16 o
   1  10   5      133.11      116.71      4.73 o
   2  10   5      128.16      108.37      4.69 o
   3  10   5      199.27      200.23      6.52 o
   4  10   5        0.37       -1.43      2.81 o
   5  10   5       13.66       16.17      6.13 o
   6  10   5        5.74       15.90      5.67 o
  -6  11   5       85.27       88.97     13.49 o
  -5  11   5      203.41      211.04     16.35 o
  -4  11   5      716.06      790.69     17.31 o
  -3  11   5      227.90      217.30      7.49 o
  -2  11   5      899.90      893.79     14.44 o
  -1  11   5     2008.19     1917.71     21.39 o
   0  11   5       14.09       11.40      2.36 o
   1  11   5      113.28       96.84      4.62 o
   2  11   5       41.79       37.28      3.61 o
   3  11   5        0.03        0.68      2.59 o
   4  11   5      303.76      232.42      9.51 o
   5  11   5      164.01      137.68     10.34 o
  -6  12   5      210.63      214.84     19.07 o
  -5  12   5       78.86       69.39      9.46 o
  -4  12   5        1.78        2.87      3.47 o
  -3  12   5       75.71       58.55      5.47 o
  -2  12   5       46.53       41.97      4.59 o
  -1  12   5       16.38       18.36      3.31 o
   0  12   5      318.74      290.74      8.35 o
   1  12   5       48.17       41.56      3.61 o
   2  12   5       10.27       11.01      2.82 o
   3  12   5      212.17      181.27      9.46 o
   4  12   5      173.70      190.67     10.99 o
   5  12   5      200.98      215.73     15.04 o
  -5  13   5       95.03      103.22     19.61 o
  -4  13   5       49.51       42.82      5.67 o
  -3  13   5      302.66      289.44     10.50 o
  -2  13   5       26.24       19.98      4.08 o
  -1  13   5       64.04       67.11      4.19 o
   0  13   5        8.97        4.26      2.22 o
   1  13   5       23.20       38.82      3.74 o
   2  13   5        0.15        9.15      2.99 o
   3  13   5        2.73        6.11      3.32 o
   4  13   5       27.14       45.35      7.02 o
   5  13   5      172.74      217.07     13.02 o
  -5  14   5       10.64        8.84      8.60 o
  -4  14   5       65.70       75.41     24.65 o
  -3  14   5       27.01       24.64      4.95 o
  -2  14   5       26.94       18.56      4.40 o
  -1  14   5       13.95       24.72      4.49 o
   0  14   5        4.85        7.43      2.59 o
   1  14   5       12.43       18.46      3.47 o
   2  14   5        2.26        4.93      3.04 o
   3  14   5        0.59        2.13      3.46 o
   4  14   5      171.55      170.58     27.18 o
  -4  15   5       23.08       23.56      9.38 o
  -3  15   5      439.03      541.32     15.72 o
  -2  15   5      260.96      261.05     11.81 o
  -1  15   5       76.57       71.14      6.66 o
   0  15   5      108.57      104.99      7.09 o
   1  15   5       15.88        4.09      3.17 o
   2  15   5        3.10        3.14      3.41 o
   3  15   5       87.43       91.49     11.10 o
   4  15   5        0.17        7.68      6.16 o
  -3  16   5        2.40        4.64      5.65 o
  -2  16   5       33.83       48.83      6.64 o
  -1  16   5       42.32       70.52      9.08 o
   0  16   5        0.76        3.11      4.35 o
   1  16   5       36.57       56.60      5.24 o
   2  16   5       10.45       14.23      5.08 o
   3  16   5        1.92        8.38      5.48 o
  -2  17   5       95.76       90.76     13.56 o
  -1  17   5        4.34       -2.71      6.90 o
   0  17   5       79.07       69.98     12.79 o
   1  17   5       10.83        9.54      5.76 o
   2  17   5        9.12        9.99      5.57 o
  -1  18   5        0.72        4.11      8.53 o
   0  18   5        5.27       11.78      8.99 o
   1  18   5        7.61        5.81      9.07 o
  -7   0   6        0.38       -4.42      7.52 o
  -6   0   6        0.01        7.36      6.82 o
  -5   0   6      985.16     1092.34     17.46 o
  -4   0   6      195.31      131.03      6.16 o
  -3   0   6      111.56       85.20      3.71 o
  -2   0   6      459.37      329.74      7.31 o
  -1   0   6      322.46      384.09     17.01 o
   0   0   6     2796.67     3623.01     40.84 o
   1   0   6       53.69       53.29      3.36 o
   2   0   6      433.71      508.68     10.90 o
   3   0   6     1143.87     1300.00     21.85 o
   4   0   6       93.55       83.25     15.37 o
   5   0   6       44.17       50.92      9.92 o
   6   0   6      294.00      319.70     17.51 o
   7   0   6        4.93        0.16     10.08 o
  -7   1   6      108.33      135.75     12.26 o
  -6   1   6      718.50      824.39     33.02 o
  -5   1   6       79.62      102.86      4.29 o
  -4   1   6       56.03       51.12      2.75 o
  -3   1   6      157.14      172.48      3.21 o
  -2   1   6       13.77       15.94      1.40 o
  -1   1   6        9.48       18.72      1.48 o
   0   1   6      160.37      175.46      3.27 o
   1   1   6      353.55      372.61      5.65 o
   2   1   6       84.13       75.62      3.16 o
   3   1   6      388.70      377.19      7.38 o
   4   1   6     1806.76     1857.05     21.36 o
   5   1   6      148.89      176.25      7.72 o
   6   1   6      253.61      244.96     10.78 o
   7   1   6        0.06       -0.04      9.69 o
  -7   2   6       73.25       77.20     16.70 o
  -6   2   6      274.54      324.49     15.26 o
  -5   2   6       18.65       18.15      2.80 o
  -4   2   6       92.49       82.26      3.17 o
  -3   2   6      277.64      273.16      4.32 o
  -2   2   6      155.53      143.71      2.77 o
  -1   2   6        9.57        9.29      0.96 o
   0   2   6       38.54       40.85      2.00 o
   1   2   6       50.59       41.74      2.27 o
   2   2   6       56.55       77.67      3.18 o
   3   2   6      151.60      162.63      8.36 o
   4   2   6       86.21       94.09      4.71 o
   5   2   6       53.24       55.83      4.33 o
   6   2   6        7.26        9.74      3.20 o
   7   2   6        0.29       -3.53      7.07 o
  -7   3   6       40.15       59.52     15.04 o
  -6   3   6        4.29        4.84      3.57 o
  -5   3   6      680.96      691.76     13.50 o
  -4   3   6      111.65      100.62      6.64 o
  -3   3   6       15.14        9.56      1.23 o
  -2   3   6       27.64       44.04      1.83 o
  -1   3   6      371.75      403.20      5.23 o
   0   3   6      133.77      126.28      2.89 o
   1   3   6       23.33       18.22      1.78 o
   2   3   6      649.76      656.21      9.58 o
   3   3   6      830.24      856.42     18.77 o
   4   3   6        6.65        7.12      2.30 o
   5   3   6      358.53      366.90      9.11 o
   6   3   6        0.03        1.81      2.95 o
   7   3   6       87.11      116.02     11.14 o
  -7   4   6       53.62       41.85     13.95 o
  -6   4   6        2.12        7.23      3.90 o
  -5   4   6        5.44        2.79      3.04 o
  -4   4   6      530.39      459.44     10.06 o
  -3   4   6     1242.14     1123.42     11.75 o
  -2   4   6      134.24      110.13      4.31 o
  -1   4   6       73.14       85.44      2.51 o
   0   4   6       87.54      109.84      2.49 o
   1   4   6     1246.95     1379.93     13.78 o
   2   4   6      631.34      627.68      8.55 o
   3   4   6      171.02      138.09      5.39 o
   4   4   6       11.71       13.73      2.72 o
   5   4   6        0.23        3.27      2.49 o
   6   4   6      248.10      244.11      7.99 o
   7   4   6       25.44       14.62      7.07 o
  -7   5   6      236.27      231.27     24.72 o
  -6   5   6       24.82       41.27      7.41 o
  -5   5   6      488.39      475.75     14.44 o
  -4   5   6      830.62      877.05     20.85 o
  -3   5   6      134.45      124.09      4.15 o
  -2   5   6      159.13      118.24      3.18 o
  -1   5   6       74.99       75.12      3.08 o
   0   5   6        1.07        2.28      0.98 o
   1   5   6      520.16      493.79      6.45 o
   2   5   6     1776.87     1774.15     16.45 o
   3   5   6      539.49      466.64      8.83 o
   4   5   6      203.82      200.69      6.41 o
   5   5   6      695.70      632.67     11.49 o
   6   5   6      494.02      529.81     11.30 o
   7   5   6        9.87        6.27      5.55 o
  -7   6   6       50.64       62.78     16.20 o
  -6   6   6       86.30       76.26     11.32 o
  -5   6   6       57.01       50.11      5.73 o
  -4   6   6      143.05      141.55      6.00 o
  -3   6   6      169.08      182.83      5.11 o
  -2   6   6      518.83      585.68      7.74 o
  -1   6   6        9.40       13.46      1.28 o
   0   6   6      797.61      678.95      8.36 o
   1   6   6      102.19       82.21      2.98 o
   2   6   6        0.46        3.10      1.63 o
   3   6   6       17.60       23.09      4.08 o
   4   6   6      101.18       99.35      5.09 o
   5   6   6       50.18       51.76      4.50 o
   6   6   6        7.63        8.95      5.47 o
  -7   7   6       32.06       26.74     13.64 o
  -6   7   6       51.61       43.63      9.30 o
  -5   7   6       87.04       93.62     10.77 o
  -4   7   6       25.92       40.34      3.37 o
  -3   7   6       29.85       27.27      4.98 o
  -2   7   6       16.23       26.00      1.99 o
  -1   7   6       32.80       44.24      2.06 o
   0   7   6       25.33       27.21      1.88 o
   1   7   6       25.98       18.63      1.75 o
   2   7   6      114.12      114.10      4.55 o
   3   7   6      540.67      522.63      9.65 o
   4   7   6        6.32        6.82      2.62 o
   5   7   6       21.12       21.78      3.73 o
   6   7   6       64.37       67.56      7.34 o
  -7   8   6       16.24       20.62     10.46 o
  -6   8   6        2.75        7.21      7.67 o
  -5   8   6      175.97      196.16     14.49 o
  -4   8   6      110.82       87.54      7.57 o
  -3   8   6      105.24       94.26      4.28 o
  -2   8   6       63.20       54.88      3.26 o
  -1   8   6        0.09        1.02      1.15 o
   0   8   6       20.30       16.85      1.72 o
   1   8   6      147.89      145.75      5.06 o
   2   8   6       91.43       88.49      3.84 o
   3   8   6      265.44      298.03     10.37 o
   4   8   6       75.72       68.90      4.66 o
   5   8   6      150.44      157.47      7.05 o
   6   8   6       93.90       84.68      8.06 o
  -6   9   6      474.69      458.51     23.87 o
  -5   9   6       83.40       72.15     10.46 o
  -4   9   6      121.65      116.12      7.28 o
  -3   9   6      173.70      167.33      6.39 o
  -2   9   6       25.38       21.45      2.63 o
  -1   9   6        2.00        7.23      1.67 o
   0   9   6       32.82       38.55      2.91 o
   1   9   6      547.95      538.66     12.25 o
   2   9   6       93.11       64.24      3.90 o
   3   9   6      514.96      484.89     12.96 o
   4   9   6      892.15      846.56     14.09 o
   5   9   6      712.28      659.15     13.25 o
   6   9   6       12.85        6.81      5.30 o
  -6  10   6      170.86      176.32     16.74 o
  -5  10   6      146.55      151.44     14.18 o
  -4  10   6       26.87       24.98     16.62 o
  -3  10   6      124.03      137.13      6.57 o
  -2  10   6      183.26      145.54      5.52 o
  -1  10   6        7.75        1.94      1.60 o
   0  10   6       41.27       30.17      2.77 o
   1  10   6      208.25      150.45      4.96 o
   2  10   6        0.31        2.28      2.03 o
   3  10   6      215.66      194.97      6.14 o
   4  10   6       86.04       76.80      5.18 o
   5  10   6      134.75      114.28      8.27 o
   6  10   6        8.65        2.93      5.32 o
  -6  11   6        1.73        5.27      8.37 o
  -5  11   6        2.26        9.32      5.29 o
  -4  11   6        8.35        5.79      4.49 o
  -3  11   6        1.17        1.58      2.71 o
  -2  11   6       79.95       66.37      4.42 o
  -1  11   6       31.40       22.49      2.65 o
   0  11   6       77.83       80.81      4.09 o
   1  11   6       14.02       10.63      2.54 o
   2  11   6        7.93        7.37      2.43 o
   3  11   6       38.28       33.76      4.10 o
   4  11   6       19.02        9.94      4.12 o
   5  11   6       80.18       66.05      9.08 o
  -5  12   6        0.15       10.52      6.01 o
  -4  12   6        2.96        0.62      6.20 o
  -3  12   6      115.55       82.61      6.12 o
  -2  12   6       35.34       44.19      5.52 o
  -1  12   6        0.59        3.03      2.42 o
   0  12   6       47.20       66.92      4.86 o
   1  12   6      147.01      142.75      5.77 o
   2  12   6        8.94        8.32      2.82 o
   3  12   6        0.23        6.06      3.19 o
   4  12   6        6.80       16.55      4.83 o
   5  12   6      153.92      180.03     12.06 o
  -5  13   6      165.39      177.50     16.08 o
  -4  13   6      100.87       71.21      8.82 o
  -3  13   6       34.87       23.08      4.51 o
  -2  13   6        1.39        1.40      3.11 o
  -1  13   6       67.93      100.50      5.79 o
   0  13   6        2.68        8.45      2.56 o
   1  13   6      150.06      139.98      6.05 o
   2  13   6      179.47      164.19      6.99 o
   3  13   6      267.65      300.73      9.45 o
   4  13   6      369.97      352.56     14.30 o
   5  13   6       27.13       24.93      7.30 o
  -5  14   6       26.98       34.10     11.01 o
  -4  14   6      188.67      220.12     28.60 o
  -3  14   6      133.89      160.48      8.86 o
  -2  14   6       47.93       40.70      5.34 o
  -1  14   6        0.01       -2.43      3.11 o
   0  14   6       31.55       28.88      3.59 o
   1  14   6      117.86      117.43      6.01 o
   2  14   6      108.40      121.78      6.49 o
   3  14   6        7.20        8.21      4.54 o
   4  14   6       21.04       31.00      6.99 o
  -4  15   6       75.60       94.48     13.56 o
  -3  15   6        2.61        6.42      7.94 o
  -2  15   6        7.49       10.09      4.26 o
  -1  15   6       13.30       10.36      4.54 o
   0  15   6        0.04        4.81      3.57 o
   1  15   6        1.74        4.20      3.10 o
   2  15   6      106.94      107.23      9.34 o
   3  15   6      138.57      148.32     11.76 o
  -3  16   6       25.71       16.51      8.84 o
  -2  16   6        0.20        3.67      5.08 o
  -1  16   6        0.52        4.25      4.26 o
   0  16   6        0.91        4.74      4.77 o
   1  16   6        6.44        8.27      4.27 o
   2  16   6        6.97       20.41      7.53 o
   3  16   6        4.99        4.38      5.70 o
  -2  17   6        6.61        0.00      6.59 o
  -1  17   6        5.95       -2.40      7.13 o
   0  17   6       11.81        5.50      7.98 o
   1  17   6       96.98      149.73     17.90 o
   2  17   6      178.51      190.57     11.43 o
  -7   1   7      375.27      405.51     32.36 o
  -6   1   7       39.06       42.34      7.49 o
  -5   1   7       23.80       17.84      7.75 o
  -4   1   7       49.07       40.10      3.30 o
  -3   1   7       19.60        7.88      1.29 o
  -2   1   7       66.08       40.23      2.72 o
  -1   1   7       10.92       54.48      2.29 o
   0   1   7      843.68      780.17      8.42 o
   1   1   7     2457.33     2514.48     22.39 o
   2   1   7       31.07       20.56      2.14 o
   3   1   7      541.07      533.72      9.15 o
   4   1   7       11.07       16.67      2.86 o
   5   1   7       32.56       26.90      4.12 o
   6   1   7       11.87        9.61      3.78 o
   7   1   7       33.41       36.57     10.60 o
  -7   2   7      177.01      178.04     16.66 o
  -6   2   7     1753.18     1815.93     39.53 o
  -5   2   7       14.15       12.77      3.70 o
  -4   2   7      527.85      574.87      9.16 o
  -3   2   7       49.24       83.34      3.18 o
  -2   2   7      768.57      763.10     10.37 o
  -1   2   7      944.60     1321.31     15.12 o
   0   2   7      203.12      227.08      4.37 o
   1   2   7      202.94      121.07      3.41 o
   2   2   7     2283.34     2427.20     23.08 o
   3   2   7     1297.80     1138.31     14.45 o
   4   2   7     1822.02     1708.72     23.17 o
   5   2   7      189.44      166.65     11.30 o
   6   2   7      204.43      202.74      8.83 o
   7   2   7        4.77        7.59      8.44 o
  -7   3   7      109.64      113.00     18.21 o
  -6   3   7      171.00      198.19     12.98 o
  -5   3   7      127.17      138.15      9.10 o
  -4   3   7       24.75       25.83      3.40 o
  -3   3   7        1.64        2.58      1.32 o
  -2   3   7       42.89       34.87      1.53 o
  -1   3   7      640.38      691.63      8.31 o
   0   3   7      284.79      266.17      4.81 o
   1   3   7     2608.00     2733.62     26.18 o
   2   3   7     1189.96     1207.71     14.84 o
   3   3   7      801.38      750.10     11.11 o
   4   3   7      158.60      167.99      7.09 o
   5   3   7       26.02       31.63      3.78 o
   6   3   7      125.52      145.19      7.14 o
   7   3   7       26.92       43.84      9.12 o
  -7   4   7       68.35      121.45     19.14 o
  -6   4   7       41.70       47.32      7.58 o
  -5   4   7      350.63      423.62     11.82 o
  -4   4   7       20.14       18.84      3.43 o
  -3   4   7        2.55        7.18      1.51 o
  -2   4   7       32.87       57.76      2.26 o
  -1   4   7      158.40      124.02      3.10 o
   0   4   7       13.28       19.67      1.46 o
   1   4   7      250.24      322.17      5.56 o
   2   4   7      200.75      300.26      5.82 o
   3   4   7      361.70      388.80      8.83 o
   4   4   7      212.27      217.66      6.84 o
   5   4   7      127.38      143.41      6.64 o
   6   4   7       12.14       12.11      3.56 o
  -7   5   7       32.46       45.18     14.96 o
  -6   5   7       14.87       12.66      9.22 o
  -5   5   7       29.63       48.10      5.06 o
  -4   5   7       22.64        9.29      3.03 o
  -3   5   7       90.68      163.22      4.49 o
  -2   5   7        8.82       10.09      1.98 o
  -1   5   7       45.61       54.26      1.88 o
   0   5   7     1566.74     1550.44     12.91 o
   1   5   7       10.15       29.46      1.94 o
   2   5   7      230.06      212.25      5.49 o
   3   5   7      252.12      249.54      6.60 o
   4   5   7       26.91       26.17      3.08 o
   5   5   7        6.42        3.11      2.57 o
   6   5   7        8.20       12.47      5.02 o
  -7   6   7      191.18      203.91     24.26 o
  -6   6   7       75.10       58.19      8.26 o
  -5   6   7      356.82      340.59     12.28 o
  -4   6   7      135.10      126.15      9.56 o
  -3   6   7       47.98       38.65      2.63 o
  -2   6   7        8.55        4.45      1.51 o
  -1   6   7      184.81      198.50      3.65 o
   0   6   7       63.08       87.77      2.86 o
   1   6   7      334.88      309.51      4.89 o
   2   6   7     1305.90     1110.64     14.74 o
   3   6   7     1056.31      926.36     13.46 o
   4   6   7      303.67      266.65      7.61 o
   5   6   7      320.67      289.19      9.25 o
   6   6   7       42.02       31.94      6.18 o
  -7   7   7       35.59       27.20     13.64 o
  -6   7   7       34.57       28.11      7.23 o
  -5   7   7       52.34       57.89      8.91 o
  -4   7   7      233.57      205.14      7.71 o
  -3   7   7        1.94        4.12      1.84 o
  -2   7   7      361.92      373.41      7.71 o
  -1   7   7      152.98      121.93      3.12 o
   0   7   7      850.48      813.94      9.83 o
   1   7   7     1258.97     1161.72     13.25 o
   2   7   7     2093.26     1994.70     21.13 o
   3   7   7        1.22        4.84      2.26 o
   4   7   7      110.77      109.58      5.55 o
   5   7   7      182.64      170.96     10.18 o
   6   7   7       14.51       18.20      5.72 o
  -7   8   7      221.48      234.37     26.66 o
  -6   8   7       18.39       27.19      6.97 o
  -5   8   7      788.56      761.00     27.90 o
  -4   8   7       33.41       32.15      4.16 o
  -3   8   7      140.15      147.09      7.77 o
  -2   8   7       18.80       15.13      2.19 o
  -1   8   7        7.14       12.87      1.96 o
   0   8   7       23.53       16.70      1.99 o
   1   8   7       32.70       33.28      3.38 o
   2   8   7       94.21       90.16      3.99 o
   3   8   7     1443.79     1376.01     17.73 o
   4   8   7      101.72      111.77      5.73 o
   5   8   7      268.79      262.50      8.84 o
   6   8   7        0.25        0.97      5.00 o
  -6   9   7        1.53       -1.16      6.82 o
  -5   9   7        9.35       15.27      6.67 o
  -4   9   7       24.99       18.57      4.91 o
  -3   9   7      106.10      145.89      5.46 o
  -2   9   7      108.79      122.82      4.89 o
  -1   9   7       41.92       38.27      2.61 o
   0   9   7       10.64        5.20      1.59 o
   1   9   7       28.63       22.87      2.49 o
   2   9   7      199.10      170.82      5.21 o
   3   9   7       39.26       41.23      3.75 o
   4   9   7        0.52        7.68      3.00 o
   5   9   7       62.54       80.11      5.88 o
   6   9   7        9.89       10.45      5.60 o
  -6  10   7        9.65        9.46      8.22 o
  -5  10   7      150.61      146.25     13.95 o
  -4  10   7       36.42       26.79      8.06 o
  -3  10   7      126.25      129.88      5.50 o
  -2  10   7      467.63      528.06     13.41 o
  -1  10   7       37.81       38.01      3.24 o
   0  10   7      213.57      198.65      5.81 o
   1  10   7      268.11      240.33      7.01 o
   2  10   7       24.04       32.76      3.33 o
   3  10   7      326.16      328.24      8.51 o
   4  10   7      246.45      244.50     11.80 o
   5  10   7        9.82       15.69      4.63 o
  -6  11   7       54.80       33.09     10.39 o
  -5  11   7       41.52       44.64      9.69 o
  -4  11   7        8.47        7.02      4.54 o
  -3  11   7        0.05        3.40      2.95 o
  -2  11   7        5.43        0.76      2.58 o
  -1  11   7      984.04      999.71     14.37 o
   0  11   7      679.15      641.71     11.30 o
   1  11   7       53.68       73.25      5.11 o
   2  11   7      551.81      579.84     12.06 o
   3  11   7      124.53      121.34     12.35 o
   4  11   7        3.76        3.85      3.32 o
   5  11   7      164.36      146.66      9.57 o
  -5  12   7      128.08       80.99     12.25 o
  -4  12   7        1.91        2.72      4.90 o
  -3  12   7      155.62      137.24      9.52 o
  -2  12   7      282.21      216.36      7.29 o
  -1  12   7      114.77      114.52      8.38 o
   0  12   7       18.08       11.91      2.67 o
   1  12   7      380.94      321.90      9.98 o
   2  12   7       62.40       81.77      5.36 o
   3  12   7      297.53      269.51      8.85 o
   4  12   7      513.76      546.89     22.37 o
   5  12   7       57.98       64.40      8.90 o
  -5  13   7       10.84       12.63      8.91 o
  -4  13   7        1.15        2.34      5.13 o
  -3  13   7        6.30        7.54      5.19 o
  -2  13   7       41.17       43.64      5.14 o
  -1  13   7        1.20        1.69      2.85 o
   0  13   7       71.88       67.99      7.26 o
   1  13   7      179.76      174.78      7.82 o
   2  13   7       93.89      108.73      6.07 o
   3  13   7       65.87       66.93      5.73 o
   4  13   7       61.90       82.74     11.63 o
  -4  14   7        0.81        4.88      5.87 o
  -3  14   7        3.95        9.25      5.70 o
  -2  14   7        0.94        4.99      3.60 o
  -1  14   7       10.00       21.27      3.99 o
   0  14   7       57.44       47.90      5.07 o
   1  14   7       30.18       43.17      5.30 o
   2  14   7       65.29       88.33      6.25 o
   3  14   7        9.31       19.54      5.86 o
   4  14   7        0.18        3.94      5.77 o
  -4  15   7        0.39       10.08      8.68 o
  -3  15   7        6.59        0.95      5.37 o
  -2  15   7       26.59       11.90      4.42 o
  -1  15   7      102.09      110.94      7.95 o
   0  15   7      131.47      139.63      7.78 o
   1  15   7      336.14      382.47     12.02 o
   2  15   7        0.08        5.97      4.21 o
   3  15   7        2.13       -3.99      5.10 o
  -3  16   7       15.20       27.13     10.00 o
  -2  16   7       37.87       21.39      8.53 o
  -1  16   7       27.77       35.25      6.10 o
   0  16   7        5.33        4.34      5.93 o
   1  16   7       66.36       93.32     20.46 o
   2  16   7      334.65      387.47     36.12 o
  -2  17   7       20.44       30.07     10.46 o
  -1  17   7        2.13       -3.33      6.74 o
   0  17   7      112.64      164.54     18.14 o
   1  17   7      194.11      223.05     22.55 o
  -7   0   8       35.95       18.21      9.92 o
  -6   0   8       39.63       51.00     11.86 o
  -5   0   8       26.70       17.21      7.21 o
  -4   0   8       71.13      103.23     11.32 o
  -3   0   8      278.77      227.21      6.69 o
  -2   0   8      490.66      764.70     22.20 o
  -1   0   8    31351.87    33286.30    743.67 o
   0   0   8     2239.54     2129.38     26.61 o
   1   0   8     4173.90     4206.13     49.76 o
   2   0   8      636.79      466.31     11.04 o
   3   0   8     1617.65     1596.74     26.17 o
   4   0   8       13.28       11.51      3.82 o
   5   0   8        9.57       14.06      9.49 o
   6   0   8       10.13       22.34      8.27 o
  -7   1   8       12.57        6.31      6.39 o
  -6   1   8        0.79       -2.79      4.62 o
  -5   1   8      128.78      142.66     10.24 o
  -4   1   8      355.85      393.22      9.66 o
  -3   1   8      872.34      869.82     11.80 o
  -2   1   8     8132.16     8939.15     96.80 o
  -1   1   8     1159.21     1496.38     13.33 o
   0   1   8       13.12        0.86      1.90 o
   1   1   8      130.33      164.71      4.92 o
   2   1   8        9.78       16.51      2.15 o
   3   1   8       71.71      106.82      4.55 o
   4   1   8       80.36       74.39      4.58 o
   5   1   8        0.70        2.52      3.07 o
   6   1   8      122.43      128.89      7.71 o
  -7   2   8        4.60        4.24      6.33 o
  -6   2   8        0.14        6.70      5.38 o
  -5   2   8       27.61       27.69     10.62 o
  -4   2   8      140.03      183.78      6.77 o
  -3   2   8        3.21        4.00      1.84 o
  -2   2   8      199.80      142.49      3.30 o
  -1   2   8      618.39      869.55     11.32 o
   0   2   8      162.95      165.50      3.61 o
   1   2   8      426.54      510.15      8.97 o
   2   2   8        0.10        3.24      1.60 o
   3   2   8        6.31       11.76      2.36 o
   4   2   8       38.29       18.31      3.41 o
   5   2   8       24.28       19.92      4.72 o
   6   2   8       51.44       46.47      6.58 o
  -7   3   8       36.73       51.93     14.42 o
  -6   3   8       79.68       89.35     14.65 o
  -5   3   8       59.49       63.76      7.56 o
  -4   3   8      310.74      319.41      9.10 o
  -3   3   8      224.46      182.24      6.20 o
  -2   3   8      423.53      426.81      8.02 o
  -1   3   8      706.08      685.49      9.76 o
   0   3   8       50.95       47.44      2.43 o
   1   3   8       40.50       65.37      3.08 o
   2   3   8       15.04        8.13      1.83 o
   3   3   8        3.42        3.30      2.00 o
   4   3   8      182.67      176.36      7.45 o
   5   3   8        0.12        1.28      2.76 o
   6   3   8      162.16      175.08     11.54 o
  -7   4   8        0.21        8.45     11.01 o
  -6   4   8       47.94       44.10      7.61 o
  -5   4   8       27.10       23.58      4.70 o
  -4   4   8      132.92      155.10      9.03 o
  -3   4   8      484.40      453.28      8.79 o
  -2   4   8     1455.71     1341.07     14.39 o
  -1   4   8     1833.69     1689.20     18.62 o
   0   4   8     2872.04     2655.28     21.40 o
   1   4   8     5260.37     4874.29     43.79 o
   2   4   8      612.58      523.10     10.20 o
   3   4   8      828.07      832.35     12.80 o
   4   4   8       29.04       22.22      3.31 o
   5   4   8       29.37       25.94      3.99 o
   6   4   8       50.18       68.71      9.92 o
  -7   5   8        0.11       -0.62      9.77 o
  -6   5   8       11.23        8.01      7.79 o
  -5   5   8      113.34      131.55      7.18 o
  -4   5   8      920.11      877.74     16.71 o
  -3   5   8     2871.68     2963.73     32.99 o
  -2   5   8     1157.11     1106.04     12.85 o
  -1   5   8     1425.75     1362.34     12.81 o
   0   5   8     1519.82     1642.48     13.80 o
   1   5   8        4.17        9.04      1.73 o
   2   5   8      132.83      106.43      4.53 o
   3   5   8      309.22      275.68      7.83 o
   4   5   8        1.02        1.48      2.48 o
   5   5   8       21.65       15.21      3.38 o
   6   5   8      110.82       99.71      8.47 o
  -7   6   8        1.65       17.44     12.56 o
  -6   6   8        0.51       -2.33      9.07 o
  -5   6   8       42.28       38.05      4.88 o
  -4   6   8       14.91       22.70      3.66 o
  -3   6   8      164.72      201.69      8.14 o
  -2   6   8      835.62      904.37     11.57 o
  -1   6   8       98.14       83.42      2.52 o
   0   6   8     2496.59     2534.98     19.74 o
   1   6   8      610.23      648.52      8.23 o
   2   6   8     1241.65     1216.69     15.12 o
   3   6   8        0.05       -0.02      2.05 o
   4   6   8       15.05       14.85      3.22 o
   5   6   8        4.53        6.25      2.93 o
   6   6   8       56.39       47.76      7.84 o
  -7   7   8        0.17        4.73     11.16 o
  -6   7   8       28.04       17.21     11.24 o
  -5   7   8       47.93       34.31      4.85 o
  -4   7   8       32.28       25.94      3.90 o
  -3   7   8       47.22       54.72      7.52 o
  -2   7   8       75.68       59.00      3.15 o
  -1   7   8        5.89        4.85      1.66 o
   0   7   8      132.91      148.23      3.80 o
   1   7   8      100.33      113.76      3.85 o
   2   7   8      119.28      120.63      4.82 o
   3   7   8      109.87      116.82      5.36 o
   4   7   8        0.18        3.59      2.70 o
   5   7   8       15.37       20.20      3.60 o
   6   7   8       23.14       21.16      6.12 o
  -6   8   8      101.54      101.70     10.18 o
  -5   8   8      146.62      154.35     10.74 o
  -4   8   8       49.22       50.25      6.70 o
  -3   8   8       10.72        7.86      3.93 o
  -2   8   8      751.88      713.53     10.67 o
  -1   8   8      386.25      349.73      7.05 o
   0   8   8     1521.30     1319.08     13.49 o
   1   8   8      438.53      387.96      6.87 o
   2   8   8      658.51      608.10     10.30 o
   3   8   8        4.52        8.17      2.70 o
   4   8   8       16.62        8.86      3.09 o
   5   8   8      118.81      131.00      6.58 o
   6   8   8        7.70        8.23      5.73 o
  -6   9   8       13.17        8.98      6.27 o
  -5   9   8       65.99       55.97      7.86 o
  -4   9   8      319.61      289.02     12.92 o
  -3   9   8     1405.60     1342.98     19.58 o
  -2   9   8     1028.45      914.40     12.97 o
  -1   9   8     1068.13      953.18     13.25 o
   0   9   8      112.46      116.49      7.94 o
   1   9   8        1.97        3.44      1.92 o
   2   9   8       83.86       49.04      3.48 o
   3   9   8       10.11        8.05      2.77 o
   4   9   8       31.51       29.39      4.07 o
   5   9   8       99.56       78.25      6.69 o
  -6  10   8        5.09        7.92      6.54 o
  -5  10   8       43.02       34.28      7.09 o
  -4  10   8       91.77      113.84      9.42 o
  -3  10   8      168.94      146.46      6.35 o
  -2  10   8     1213.42     1269.72     20.78 o
  -1  10   8      485.10      470.20      9.09 o
   0  10   8     2809.55     2729.03     33.40 o
   1  10   8      174.39      181.68      5.96 o
   2  10   8      592.83      597.10     13.21 o
   3  10   8      110.40      149.52      6.28 o
   4  10   8       24.01       45.46      7.89 o
   5  10   8       12.37        9.18      5.22 o
  -6  11   8        3.37       10.35      7.40 o
  -5  11   8        0.33        6.59      5.79 o
  -4  11   8        5.20        5.46      4.99 o
  -3  11   8       62.13       68.87      6.16 o
  -2  11   8      517.82      530.02     12.05 o
  -1  11   8      298.45      281.41      8.19 o
   0  11   8      149.14      134.40      6.17 o
   1  11   8        1.05        3.30      2.51 o
   2  11   8        0.41        6.34      2.90 o
   3  11   8        7.81        9.17      3.43 o
   4  11   8       24.68       15.73      3.84 o
   5  11   8        1.17        9.43      5.47 o
  -5  12   8       10.12       15.01      9.92 o
  -4  12   8       26.87       20.79      6.50 o
  -3  12   8       50.38       35.65      5.47 o
  -2  12   8       81.65       92.95      5.02 o
  -1  12   8       84.20       82.08      6.62 o
   0  12   8       94.68      129.52      6.49 o
   1  12   8       86.65       72.43      5.78 o
   2  12   8      182.08      186.43      7.26 o
   3  12   8        0.48        0.17      3.19 o
   4  12   8        0.01        0.38      5.11 o
  -5  13   8      140.38      129.19     12.24 o
  -4  13   8      211.14      226.91     13.62 o
  -3  13   8      134.45      134.94     12.88 o
  -2  13   8      129.13      118.95      9.17 o
  -1  13   8      244.72      243.06     13.45 o
   0  13   8       81.75       65.61      5.39 o
   1  13   8       48.86       40.78      4.15 o
   2  13   8        3.51       10.55      3.52 o
   3  13   8       88.46      103.77      7.32 o
   4  13   8        1.31        2.73      5.63 o
  -4  14   8       42.42       50.47      8.72 o
  -3  14   8       37.87       32.77      6.06 o
  -2  14   8      152.45      191.19     18.52 o
  -1  14   8      360.09      419.32     12.22 o
   0  14   8      393.35      450.64     12.16 o
   1  14   8      404.65      478.11     13.03 o
   2  14   8      346.94      358.91     11.55 o
   3  14   8       52.69       72.28      9.56 o
  -4  15   8       65.91       81.88     16.51 o
  -3  15   8       82.28       88.94     13.99 o
  -2  15   8      156.96      176.23     12.05 o
  -1  15   8       62.66       64.37      6.87 o
   0  15   8       25.58       33.92      5.10 o
   1  15   8       44.31       53.54      6.18 o
   2  15   8       45.85       37.62      9.31 o
   3  15   8       27.34       28.67      8.36 o
  -3  16   8        0.32       -0.78      7.29 o
  -2  16   8        0.58       -4.03      7.05 o
  -1  16   8       28.47       18.14      8.60 o
   0  16   8        4.68        6.11      5.32 o
   1  16   8       25.57       30.90     13.76 o
   2  16   8        2.42       10.09      8.02 o
  -1  17   8        7.56       -1.47      7.60 o
   0  17   8       66.08       43.40     12.01 o
   1  17   8       24.93       68.20     16.35 o
  -7   1   9       83.73       81.93     10.74 o
  -6   1   9      397.80      378.01     17.09 o
  -5   1   9      103.03       90.98      8.87 o
  -4   1   9      404.02      499.62     16.55 o
  -3   1   9       18.82       15.43      3.07 o
  -2   1   9       53.13       38.60      3.04 o
  -1   1   9       12.57       17.80      1.49 o
   0   1   9       30.37       18.47      1.73 o
   1   1   9      152.33      166.07      4.28 o
   2   1   9       10.57       11.62      2.07 o
   3   1   9      189.26      193.02      5.88 o
   4   1   9      962.12      965.50     16.78 o
   5   1   9       64.18       74.01      6.09 o
   6   1   9        0.77        2.39      7.39 o
  -7   2   9       29.68       48.39     16.39 o
  -6   2   9      156.38      178.00     12.72 o
  -5   2   9      321.71      304.69     16.00 o
  -4   2   9     1588.17     1509.77     31.81 o
  -3   2   9     1151.39     1012.33     16.45 o
  -2   2   9     1690.30     1546.46     21.84 o
  -1   2   9      363.09      268.55      5.48 o
   0   2   9      380.61      359.94      8.08 o
   1   2   9        7.22        1.66      1.44 o
   2   2   9       58.34       59.51      3.32 o
   3   2   9      149.17      158.68      5.52 o
   4   2   9     1031.45     1034.09     22.06 o
   5   2   9      476.66      459.60     12.57 o
   6   2   9      677.06      696.93     26.93 o
  -7   3   9      123.30      152.81     15.19 o
  -6   3   9      511.73      580.10     28.29 o
  -5   3   9      603.96      628.25     19.99 o
  -4   3   9      117.62      147.79      6.41 o
  -3   3   9       14.85       11.66      2.48 o
  -2   3   9       18.21       17.41      2.00 o
  -1   3   9       22.91       16.05      2.46 o
   0   3   9        5.53        7.21      3.27 o
   1   3   9        1.31        3.20      1.56 o
   2   3   9      179.70      177.34      4.99 o
   3   3   9     1506.72     1569.50     21.26 o
   4   3   9      546.01      546.10     12.44 o
   5   3   9      124.55      138.34      6.81 o
   6   3   9      144.66      162.71     14.71 o
  -7   4   9       19.42       22.01     12.79 o
  -6   4   9      142.36      133.93     13.68 o
  -5   4   9       60.08       64.80      7.69 o
  -4   4   9      600.37      650.47     13.68 o
  -3   4   9        0.19        1.86      2.04 o
  -2   4   9      189.19      209.83      5.39 o
  -1   4   9      163.94      184.49      5.71 o
   0   4   9       29.66       28.49      2.08 o
   1   4   9        1.54        1.51      1.58 o
   2   4   9      381.06      407.24      8.07 o
   3   4   9      410.32      378.27      9.51 o
   4   4   9        5.83        4.68      2.68 o
   5   4   9      121.03      115.19      6.46 o
   6   4   9       36.97       43.37      8.91 o
  -7   5   9        4.83       13.64     11.08 o
  -6   5   9        0.29        8.03      5.42 o
  -5   5   9      174.01      143.41     17.59 o
  -4   5   9      130.45      126.55      9.37 o
  -3   5   9       50.34       61.51      5.47 o
  -2   5   9       16.91        8.47      2.05 o
  -1   5   9        5.46       12.46      1.77 o
   0   5   9        2.93        3.27      1.43 o
   1   5   9       18.49       26.20      2.88 o
   2   5   9       30.85       34.71      3.41 o
   3   5   9       13.95       10.80      2.91 o
   4   5   9       53.14       34.07      3.95 o
   5   5   9        6.76        4.39      3.10 o
   6   5   9       29.65       22.56      6.92 o
  -7   6   9       15.10        4.26     10.93 o
  -6   6   9        6.08        2.17      9.77 o
  -5   6   9      232.50      239.25      9.36 o
  -4   6   9      386.59      337.20      9.99 o
  -3   6   9     1703.74     1618.71     21.13 o
  -2   6   9      130.40       95.00      4.32 o
  -1   6   9      577.35      545.82      9.95 o
   0   6   9      586.77      593.13      7.12 o
   1   6   9       66.18       53.02      2.72 o
   2   6   9       27.77       28.27      3.03 o
   3   6   9       51.37       38.46      4.99 o
   4   6   9      100.04       88.47      5.07 o
   5   6   9      171.39      142.92      7.65 o
   6   6   9      334.59      340.68     13.84 o
  -6   7   9      344.33      358.99     27.13 o
  -5   7   9      617.66      597.02     29.04 o
  -4   7   9      174.67      180.06     12.48 o
  -3   7   9       21.65       27.33      3.19 o
  -2   7   9       10.91        6.03      2.23 o
  -1   7   9       64.64       83.65      3.61 o
   0   7   9      146.16      166.22      4.11 o
   1   7   9       32.28       26.81      2.61 o
   2   7   9      873.58      772.88     11.86 o
   3   7   9      257.84      244.10      7.14 o
   4   7   9      267.78      264.90      8.47 o
   5   7   9      459.25      426.33     10.42 o
   6   7   9       57.35       80.22      9.02 o
  -6   8   9        0.26       -2.79      8.84 o
  -5   8   9      602.22      682.38     20.62 o
  -4   8   9      440.04      460.87     12.35 o
  -3   8   9      302.46      304.17      8.18 o
  -2   8   9      219.72      212.22      6.56 o
  -1   8   9      310.71      356.61      7.30 o
   0   8   9       31.73       40.42      2.66 o
   1   8   9        2.84        6.62      1.91 o
   2   8   9       62.67       45.05      5.65 o
   3   8   9      199.52      181.58      7.24 o
   4   8   9        8.50       11.81      3.42 o
   5   8   9      262.84      296.94     11.62 o
  -6   9   9       48.47       36.12     13.87 o
  -5   9   9       10.27       13.47      5.63 o
  -4   9   9       49.75       43.99      5.03 o
  -3   9   9       59.94       60.68      4.59 o
  -2   9   9        3.23        1.43      2.33 o
  -1   9   9        0.20        4.78      2.18 o
   0   9   9        9.50       18.94      4.88 o
   1   9   9        0.38        2.08      2.04 o
   2   9   9       28.77       19.35      2.96 o
   3   9   9       22.11       20.81      3.34 o
   4   9   9       76.09       80.12      5.61 o
   5   9   9        0.24        2.48      4.96 o
  -6  10   9        1.17        1.09     10.00 o
  -5  10   9       49.60       68.00     11.78 o
  -4  10   9       12.94       11.47      5.27 o
  -3  10   9       43.59       41.24      4.28 o
  -2  10   9      630.28      625.54     12.43 o
  -1  10   9      340.59      335.76      7.81 o
   0  10   9       23.78       32.88      3.82 o
   1  10   9      180.16      173.84      6.09 o
   2  10   9       46.01       55.41      4.48 o
   3  10   9       96.51       82.43      5.99 o
   4  10   9        6.15        5.53      3.46 o
   5  10   9       47.04       40.66      8.36 o
  -5  11   9      226.23      248.82     22.75 o
  -4  11   9       22.74       19.93     12.21 o
  -3  11   9      230.82      203.19     11.14 o
  -2  11   9      187.24      159.68      6.92 o
  -1  11   9      470.30      507.24     11.22 o
   0  11   9       14.27       16.61      3.31 o
   1  11   9        0.10       -0.65      2.32 o
   2  11   9        8.98        6.43      3.06 o
   3  11   9      280.71      243.49      8.67 o
   4  11   9       93.50       99.73      7.11 o
   5  11   9      155.53      177.54     14.60 o
  -5  12   9      172.00      199.88     33.56 o
  -4  12   9      105.02      112.41     10.28 o
  -3  12   9      405.43      446.26     15.40 o
  -2  12   9      362.19      368.04     10.18 o
  -1  12   9      324.20      338.53      9.51 o
   0  12   9        2.65        6.92      3.32 o
   1  12   9       74.60       71.61      7.94 o
   2  12   9       16.91       12.53      3.89 o
   3  12   9       17.83       15.19      5.78 o
   4  12   9       24.42       26.04      5.80 o
  -5  13   9        0.17        8.65      7.02 o
  -4  13   9       40.20       38.88      9.80 o
  -3  13   9       18.45       15.09      4.87 o
  -2  13   9        0.27        0.88      3.64 o
  -1  13   9        8.36        9.57      3.56 o
   0  13   9        5.89        9.35      3.66 o
   1  13   9        1.20       -1.30      3.26 o
   2  13   9        7.84        5.44      3.43 o
   3  13   9      133.76      133.04      9.79 o
   4  13   9      127.54      119.83     10.39 o
  -4  14   9        0.52        5.73      6.69 o
  -3  14   9        5.40        2.79      6.51 o
  -2  14   9       35.71       32.00      6.75 o
  -1  14   9       14.12       13.23      4.55 o
   0  14   9        7.49        7.67      3.91 o
   1  14   9        0.46        6.64      3.92 o
   2  14   9       15.75        7.99      5.73 o
   3  14   9       65.42       47.28     16.40 o
  -3  15   9       16.54       15.81      8.37 o
  -2  15   9        1.51        7.69     10.97 o
  -1  15   9        3.14        5.84      7.17 o
   0  15   9        6.78       15.27      4.60 o
   1  15   9        0.96        9.27      5.53 o
   2  15   9       27.53       33.04      8.97 o
  -2  16   9      103.61       94.63     14.34 o
  -1  16   9       42.33       48.90     11.86 o
   0  16   9       91.80      100.13     15.19 o
   1  16   9        7.01        8.64      7.17 o
  -7   0  10      126.52      127.80     17.90 o
  -6   0  10      782.82      898.49     37.74 o
  -5   0  10       76.69       60.37     11.01 o
  -4   0  10      164.83      137.57     13.41 o
  -3   0  10      138.99      130.51     11.94 o
  -2   0  10      138.47      114.16     10.39 o
  -1   0  10      480.67      644.02     14.23 o
   0   0  10      753.19      749.46     12.88 o
   1   0  10        0.21        1.36      2.22 o
   2   0  10       64.78       62.15      5.06 o
   3   0  10     1548.62     1498.41     26.09 o
   4   0  10      529.46      533.00     15.50 o
   5   0  10      564.44      546.68     22.41 o
   6   0  10       22.13       17.75     12.32 o
  -7   1  10       42.90       56.55      9.75 o
  -6   1  10       77.86       78.82      9.64 o
  -5   1  10       28.24       43.33      6.99 o
  -4   1  10       15.92        9.97      4.54 o
  -3   1  10       49.47       46.69      5.75 o
  -2   1  10       51.61       46.35      3.54 o
  -1   1  10      125.87      136.68      4.44 o
   0   1  10      101.51      114.68      5.06 o
   1   1  10       97.90       95.13      4.18 o
   2   1  10      351.82      325.76      6.91 o
   3   1  10      616.30      630.01     11.17 o
   4   1  10       33.43       37.66      5.01 o
   5   1  10        1.69       -0.41      4.02 o
   6   1  10       59.51       57.15     10.95 o
  -7   2  10      209.73      200.08     14.57 o
  -6   2  10        7.72        7.13      5.50 o
  -5   2  10       28.03       13.60      4.97 o
  -4   2  10      156.27      172.13     10.22 o
  -3   2  10       51.01       49.28      5.84 o
  -2   2  10       40.67       55.45      7.52 o
  -1   2  10       15.11       11.39      1.53 o
   0   2  10        1.57        7.54      1.59 o
   1   2  10       17.60       22.73      2.26 o
   2   2  10       46.25       40.85      3.12 o
   3   2  10       29.62       30.32      5.15 o
   4   2  10       98.16      114.71      6.58 o
   5   2  10       28.38       39.05      5.18 o
   6   2  10        1.43       -2.14      6.90 o
  -7   3  10        4.12       10.03      6.68 o
  -6   3  10      139.68      112.37     20.19 o
  -5   3  10       52.84       42.42      7.11 o
  -4   3  10       98.53       82.87      7.80 o
  -3   3  10       22.72       17.15      2.77 o
  -2   3  10       62.51       48.02      3.77 o
  -1   3  10       76.64       78.84      3.40 o
   0   3  10       19.91       25.79      2.06 o
   1   3  10      490.68      494.49      7.87 o
   2   3  10       91.65      102.73      4.33 o
   3   3  10       95.29       92.40      5.45 o
   4   3  10      141.81      139.90      9.40 o
   5   3  10       73.24       71.46      5.64 o
   6   3  10       11.88       18.09      9.00 o
  -7   4  10       13.92        9.61     10.93 o
  -6   4  10      212.34      193.43     13.14 o
  -5   4  10      535.14      557.86     38.33 o
  -4   4  10      493.60      460.81     15.97 o
  -3   4  10        0.07        0.14      2.09 o
  -2   4  10       42.34       41.02      3.71 o
  -1   4  10        3.96        6.11      1.79 o
   0   4  10       29.79       40.99      2.42 o
   1   4  10      167.77      153.78      5.36 o
   2   4  10     1248.55     1177.81     14.65 o
   3   4  10       93.72       75.47      6.49 o
   4   4  10      381.66      367.43      9.49 o
   5   4  10      518.38      474.33     11.67 o
   6   4  10       65.89       48.96      8.69 o
  -7   5  10       24.28        2.79     11.16 o
  -6   5  10       56.99       39.67      7.77 o
  -5   5  10        1.53       12.73      5.27 o
  -4   5  10      210.52      187.26      7.72 o
  -3   5  10      416.12      383.13     10.00 o
  -2   5  10       14.54       20.38      2.45 o
  -1   5  10       87.83       99.62      4.21 o
   0   5  10      482.28      426.84      6.86 o
   1   5  10      701.85      676.86      8.92 o
   2   5  10       33.16       16.60      3.02 o
   3   5  10       41.93       28.03      3.75 o
   4   5  10      179.00      165.18      7.11 o
   5   5  10       14.90        4.90      3.43 o
   6   5  10       99.85       88.07      8.89 o
  -6   6  10        8.21        3.33      8.99 o
  -5   6  10      265.69      315.43     14.32 o
  -4   6  10      109.21      121.27      6.63 o
  -3   6  10       86.78       99.59      5.78 o
  -2   6  10       62.14       58.23      3.71 o
  -1   6  10       81.43       57.75      3.19 o
   0   6  10       92.69      110.76      3.68 o
   1   6  10      302.85      309.31      8.68 o
   2   6  10       62.19       62.46      5.18 o
   3   6  10        4.17        4.17      2.68 o
   4   6  10       43.65       50.09      5.59 o
   5   6  10      223.93      240.18      8.61 o
   6   6  10      147.29      142.99     15.60 o
  -6   7  10        0.37       -1.86      9.69 o
  -5   7  10       31.79       56.61     11.43 o
  -4   7  10        2.04        1.12      2.78 o
  -3   7  10       21.26       24.42      4.22 o
  -2   7  10        3.42        1.74      2.04 o
  -1   7  10       60.01       64.98      3.93 o
   0   7  10        1.01       -1.01      1.74 o
   1   7  10        8.10        5.45      2.12 o
   2   7  10      462.47      466.66     11.22 o
   3   7  10       73.61       76.14      6.14 o
   4   7  10        9.29       12.65      3.25 o
   5   7  10      112.19      111.20      7.59 o
  -6   8  10      160.76      146.09     21.00 o
  -5   8  10       90.23       64.87     14.65 o
  -4   8  10       40.57       39.56      4.86 o
  -3   8  10       38.73       28.31      4.16 o
  -2   8  10        0.03        4.63      2.38 o
  -1   8  10        0.60        2.39      2.01 o
   0   8  10        0.56       -0.38      2.16 o
   1   8  10       14.32        4.71      2.28 o
   2   8  10       32.81       18.03      3.95 o
   3   8  10      627.55      580.53     11.41 o
   4   8  10      333.38      314.35      9.19 o
   5   8  10       75.94       63.00      9.74 o
  -6   9  10       58.40       80.06     17.67 o
  -5   9  10        6.63        5.13      7.13 o
  -4   9  10       17.04       14.04      4.08 o
  -3   9  10      163.45      142.33      7.85 o
  -2   9  10        3.50        5.38      2.59 o
  -1   9  10        1.74        9.94      3.42 o
   0   9  10      445.66      442.46     10.18 o
   1   9  10       21.76       10.68      2.69 o
   2   9  10      371.27      350.99     11.14 o
   3   9  10      208.70      181.30      6.99 o
   4   9  10       33.00       24.74      7.03 o
   5   9  10      128.50      100.40      8.89 o
  -6  10  10       57.45       64.09     16.90 o
  -5  10  10       31.02       35.60     10.54 o
  -4  10  10       64.61       57.51      9.69 o
  -3  10  10      111.77       81.56      6.92 o
  -2  10  10       14.65        7.45      3.02 o
  -1  10  10        5.40        7.47      3.17 o
   0  10  10        0.08        1.17      2.67 o
   1  10  10      175.92      178.09      7.46 o
   2  10  10        1.59        0.83      2.80 o
   3  10  10      141.36      150.37      6.66 o
   4  10  10      544.23      536.01     14.17 o
   5  10  10       67.07       65.89      7.93 o
  -5  11  10       19.37       11.10      6.21 o
  -4  11  10        0.01       -3.51      4.86 o
  -3  11  10       10.79        6.73      3.85 o
  -2  11  10       28.17       25.27      5.22 o
  -1  11  10       31.44       27.12      4.49 o
   0  11  10        0.27       -0.59      2.76 o
   1  11  10        3.04        3.91      3.17 o
   2  11  10       67.04       67.55      6.77 o
   3  11  10       22.18       21.92      4.78 o
   4  11  10       49.57       48.75      6.01 o
  -5  12  10       32.41       34.61      9.11 o
  -4  12  10       64.19       60.06     17.01 o
  -3  12  10        1.45        0.91      5.09 o
  -2  12  10        5.94        6.94      5.27 o
  -1  12  10       33.56       47.57     13.11 o
   0  12  10       11.58       19.96      4.01 o
   1  12  10      101.78       99.00      6.67 o
   2  12  10       19.50       17.70      4.91 o
   3  12  10       52.84       37.68      5.82 o
   4  12  10       92.00       83.23      9.25 o
  -4  13  10       35.81       53.18     10.62 o
  -3  13  10       51.23       40.76      7.75 o
  -2  13  10       52.31       57.48      6.35 o
  -1  13  10        9.91       10.03      4.25 o
   0  13  10      169.37      152.40      7.78 o
   1  13  10       71.02       64.35      7.94 o
   2  13  10       67.75       74.93      6.78 o
   3  13  10       40.44       33.60      6.68 o
  -4  14  10       41.30       33.29      8.21 o
  -3  14  10        7.59        2.79      7.05 o
  -2  14  10        0.98        0.32      4.94 o
  -1  14  10        1.07        2.57      4.10 o
   0  14  10        0.03        4.47      4.35 o
   1  14  10       25.84       25.06      5.01 o
   2  14  10      142.09      134.12     11.86 o
   3  14  10      193.34      246.40     21.74 o
  -3  15  10       22.07       23.64      9.92 o
  -2  15  10        6.08       10.77      8.91 o
  -1  15  10        0.01       -0.52      4.63 o
   0  15  10       10.51       10.09      5.37 o
   1  15  10       72.04       61.02      8.17 o
   2  15  10       50.67       46.19      9.73 o
  -2  16  10        0.38        3.88      8.45 o
  -1  16  10        0.00        6.74      8.76 o
   0  16  10        1.40        9.74      7.25 o
   1  16  10        4.41        9.69     12.71 o
  -7   1  11      278.47      311.89     17.63 o
  -6   1  11       60.02       54.03      8.66 o
  -5   1  11        2.56        5.10      4.71 o
  -4   1  11       44.86       35.99      6.07 o
  -3   1  11        0.01        3.01      4.84 o
  -2   1  11        3.19       11.66      6.28 o
  -1   1  11      143.17      169.18      5.20 o
   0   1  11      114.70      104.26      3.43 o
   1   1  11      409.10      386.83      7.09 o
   2   1  11       16.34       13.80      2.55 o
   3   1  11      455.31      445.52      9.30 o
   4   1  11      189.32      187.15      8.16 o
   5   1  11       62.50       60.67      7.06 o
   6   1  11       28.41       43.92     10.93 o
  -7   2  11      448.48      451.16     20.41 o
  -6   2  11       83.58       91.54     15.04 o
  -5   2  11      103.01       70.77      8.38 o
  -4   2  11       72.50       96.46     13.83 o
  -3   2  11      296.21      278.01     11.70 o
  -2   2  11      137.39      189.56      7.80 o
  -1   2  11      901.80      945.54     16.17 o
   0   2  11      899.10      756.28      9.53 o
   1   2  11     1952.33     1991.34     20.12 o
   2   2  11      709.53      614.28     10.08 o
   3   2  11      488.92      444.10     10.61 o
   4   2  11        1.30        7.18      3.45 o
   5   2  11       10.79        6.79      4.81 o
   6   2  11       49.24       67.87     12.00 o
  -7   3  11       55.85       72.84     10.71 o
  -6   3  11      373.97      421.64     18.15 o
  -5   3  11       84.56       74.64      8.53 o
  -4   3  11        5.59        6.11      8.64 o
  -3   3  11        1.73        1.52      3.31 o
  -2   3  11       91.97      133.63      5.91 o
  -1   3  11        1.84        3.75      1.74 o
   0   3  11      242.50      279.63      5.43 o
   1   3  11       58.09       67.16      3.44 o
   2   3  11      158.11      164.98      5.33 o
   3   3  11     1261.48     1268.84     19.26 o
   4   3  11       56.01       57.23      6.80 o
   5   3  11      279.35      270.22     10.88 o
   6   3  11       37.30       42.66     10.87 o
  -7   4  11       18.39        1.09     10.46 o
  -6   4  11       35.23       32.99     11.12 o
  -5   4  11        2.57        5.87      5.00 o
  -4   4  11       21.79       23.96      5.75 o
  -3   4  11        0.27        0.37      2.41 o
  -2   4  11      133.11      143.91      6.18 o
  -1   4  11        0.52        3.08      1.84 o
   0   4  11        3.58        8.23      1.84 o
   1   4  11      414.74      508.50      9.19 o
   2   4  11      395.54      425.33     12.04 o
   3   4  11       32.59       21.61      4.25 o
   4   4  11       29.89       35.95      4.35 o
   5   4  11       30.77       28.36      4.70 o
   6   4  11       53.34       73.01     18.14 o
  -6   5  11        4.11        6.63      5.76 o
  -5   5  11       28.29       23.17      6.50 o
  -4   5  11       29.45       22.01      5.45 o
  -3   5  11        4.12        6.13      2.74 o
  -2   5  11       10.35       13.27      2.99 o
  -1   5  11      389.16      385.55      8.06 o
   0   5  11      262.98      294.65     11.66 o
   1   5  11        0.80        7.78      1.97 o
   2   5  11      388.97      350.13      8.13 o
   3   5  11        6.11       10.49      3.05 o
   4   5  11       43.62       34.21      4.40 o
   5   5  11       20.91       20.36      4.55 o
  -6   6  11      103.42       86.74     10.14 o
  -5   6  11        0.16       -2.87      4.75 o
  -4   6  11       18.87       15.16      5.28 o
  -3   6  11       15.29        9.39      3.51 o
  -2   6  11      215.48      199.65      8.33 o
  -1   6  11       68.97       45.01      3.57 o
   0   6  11      713.19      688.04     21.57 o
   1   6  11     1180.45     1031.51     13.47 o
   2   6  11      276.51      250.41      7.66 o
   3   6  11       51.33       47.34      4.02 o
   4   6  11       25.15       22.16      3.87 o
   5   6  11        8.36        7.06      5.28 o
  -6   7  11       78.06       84.25     17.05 o
  -5   7  11      287.03      298.89     14.47 o
  -4   7  11        0.80        2.29      3.26 o
  -3   7  11       55.80       43.28      9.53 o
  -2   7  11        0.20        1.75      2.72 o
  -1   7  11       74.91       53.25      3.82 o
   0   7  11       47.05       50.24      3.80 o
   1   7  11        3.02        1.94      2.22 o
   2   7  11     1016.31      940.05     15.45 o
   3   7  11      119.12      132.97      8.87 o
   4   7  11      634.01      678.00     12.70 o
   5   7  11       33.79       32.51      6.65 o
  -6   8  11      191.22      173.99     22.17 o
  -5   8  11      142.50      156.83     11.50 o
  -4   8  11       83.14       84.00      6.41 o
  -3   8  11       11.68       12.31      4.59 o
  -2   8  11       46.67       42.36      4.63 o
  -1   8  11       27.21       40.50      3.73 o
   0   8  11      341.89      356.67     17.36 o
   1   8  11      431.52      475.01     15.76 o
   2   8  11      901.84      879.77     16.29 o
   3   8  11        5.49       13.94      3.41 o
   4   8  11       81.49       85.97      5.68 o
   5   8  11       23.78       11.92      5.71 o
  -6   9  11       25.30       31.08     13.33 o
  -5   9  11        7.86       12.71     10.08 o
  -4   9  11       27.84       34.01      6.34 o
  -3   9  11      142.40      153.78      7.71 o
  -2   9  11        1.03        2.75      3.22 o
  -1   9  11       49.18       53.97      4.38 o
   0   9  11       29.69       28.18      4.27 o
   1   9  11       43.46       44.39      5.21 o
   2   9  11        3.90        2.09      3.50 o
   3   9  11        4.05        3.70      3.10 o
   4   9  11        7.26       13.11      4.01 o
   5   9  11       22.59       13.89      6.21 o
  -5  10  11       26.34       22.86     12.25 o
  -4  10  11       42.53       33.53      6.79 o
  -3  10  11      113.47      152.67      8.18 o
  -2  10  11      306.58      300.07     10.32 o
  -1  10  11      215.38      227.63     11.69 o
   0  10  11      130.08      129.03     14.26 o
   1  10  11        6.58       12.76      4.15 o
   2  10  11      189.11      189.43      7.24 o
   3  10  11       30.54       23.41      4.42 o
   4  10  11       36.27       49.55      6.38 o
  -5  11  11        1.51        5.27     11.24 o
  -4  11  11       19.55       21.93      6.50 o
  -3  11  11       12.39        3.93      4.08 o
  -2  11  11      173.79      185.04     11.23 o
  -1  11  11        8.12       12.00      4.00 o
   0  11  11      152.67      161.25     10.55 o
   1  11  11        4.53        2.24      3.31 o
   2  11  11      120.91      121.03      9.29 o
   3  11  11      269.30      297.78      9.73 o
   4  11  11      284.27      329.29     15.79 o
  -4  12  11       56.36       39.30     10.62 o
  -3  12  11       79.77       61.34      8.32 o
  -2  12  11      311.57      299.11     13.62 o
  -1  12  11       27.34       28.92      5.16 o
   0  12  11      546.11      571.52     19.20 o
   1  12  11      110.62      160.17      8.09 o
   2  12  11      312.65      287.49     12.29 o
   3  12  11      207.82      260.33     17.21 o
  -4  13  11       22.02       20.03      7.00 o
  -3  13  11       17.08       25.34      9.30 o
  -2  13  11       12.34        8.98     12.17 o
  -1  13  11       32.37       28.18      5.38 o
   0  13  11        7.91       17.62      4.98 o
   1  13  11        1.13        7.31      4.64 o
   2  13  11        5.07        4.87      4.84 o
   3  13  11        6.54       -1.50      7.16 o
  -3  14  11        0.30        0.54      7.52 o
  -2  14  11        1.83       12.63      8.37 o
  -1  14  11       46.39       38.93      6.87 o
   0  14  11        8.65       11.86      5.15 o
   1  14  11        5.48        6.04      5.14 o
   2  14  11        6.63        8.92      7.63 o
  -2  15  11       20.77       25.58     10.15 o
  -1  15  11        0.67        1.87      5.09 o
   0  15  11        7.51       11.84      7.18 o
   1  15  11      168.47      196.61     14.99 o
  -7   0  12        9.68        1.55      9.38 o
  -6   0  12       62.89       41.70     11.24 o
  -5   0  12       27.56       15.66      8.06 o
  -4   0  12      670.88      642.42     27.90 o
  -3   0  12      626.26      606.38     25.27 o
  -2   0  12     9956.35    10385.97    201.27 o
  -1   0  12       16.02       11.39      5.58 o
   0   0  12      386.95      403.21     12.33 o
   1   0  12        0.06        4.67      2.70 o
   2   0  12      181.39      175.88      8.09 o
   3   0  12      207.78      281.64     11.62 o
   4   0  12       17.11       16.35      6.57 o
   5   0  12        9.11        2.56      6.75 o
  -7   1  12       10.90       10.15      7.29 o
  -6   1  12        8.24       20.50      6.78 o
  -5   1  12       24.51       27.62      6.30 o
  -4   1  12       38.25       35.12      6.40 o
  -3   1  12      468.08      496.78     16.05 o
  -2   1  12     1241.79     1247.45     26.44 o
  -1   1  12     1283.58     1409.74     21.64 o
   0   1  12     1193.25     1238.99     16.37 o
   1   1  12      259.87      231.36      7.48 o
   2   1  12      473.57      491.80      9.22 o
   3   1  12      195.44      182.65      8.77 o
   4   1  12        0.64        3.69      3.45 o
   5   1  12       22.01       21.26      5.90 o
  -6   2  12        9.74        3.89      6.22 o
  -5   2  12       40.05       33.07      7.67 o
  -4   2  12       30.01       28.23      5.81 o
  -3   2  12      318.27      329.67     13.04 o
  -2   2  12      161.97      190.04      9.45 o
  -1   2  12        8.32       12.94      3.10 o
   0   2  12       36.97       41.59      5.35 o
   1   2  12       18.58       16.05      2.42 o
   2   2  12        0.09        4.99      2.40 o
   3   2  12        9.76       10.35      3.34 o
   4   2  12       17.37       11.84      4.07 o
   5   2  12       25.68       22.61      5.94 o
  -6   3  12        0.77        3.27      5.61 o
  -5   3  12       16.07       12.27      5.42 o
  -4   3  12        6.30        4.49      6.12 o
  -3   3  12        3.67       11.31      4.24 o
  -2   3  12        6.36        1.14      2.41 o
  -1   3  12      294.36      250.70     17.34 o
   0   3  12      221.28      184.61      5.73 o
   1   3  12      290.40      242.37      5.86 o
   2   3  12      108.70       98.96      4.82 o
   3   3  12      171.40      170.44      7.43 o
   4   3  12        3.27        3.88      3.71 o
   5   3  12       86.54      101.39      8.83 o
  -6   4  12       82.76       74.86      9.60 o
  -5   4  12       23.81       15.14      5.62 o
  -4   4  12      836.95      832.00     34.22 o
  -3   4  12     1014.70      919.36     23.06 o
  -2   4  12      950.22      896.56     22.54 o
  -1   4  12      981.32      963.17     17.36 o
   0   4  12      919.27      890.15     13.79 o
   1   4  12       13.86       18.40      2.61 o
   2   4  12       18.13       15.52      3.27 o
   3   4  12       69.38       72.70      5.52 o
   4   4  12       51.90       55.17      5.46 o
   5   4  12        5.08        2.29      5.88 o
  -6   5  12        4.15        3.45      6.02 o
  -5   5  12      123.08      108.23     18.45 o
  -4   5  12       84.92       84.47      8.44 o
  -3   5  12      186.88      209.88     10.76 o
  -2   5  12      162.13      162.99      7.22 o
  -1   5  12      426.72      406.02     10.64 o
   0   5  12     1702.67     1704.61     36.18 o
   1   5  12     1181.41     1230.71     13.05 o
   2   5  12      605.40      634.11     11.39 o
   3   5  12       21.57       24.36      3.79 o
   4   5  12       28.08       23.75      4.24 o
   5   5  12       72.99       61.27      7.70 o
  -6   6  12        0.01        2.24      6.06 o
  -5   6  12       28.91       24.99      6.57 o
  -4   6  12      423.33      466.87     16.83 o
  -3   6  12      394.04      417.36     11.36 o
  -2   6  12      110.09      117.23      6.41 o
  -1   6  12     1056.59     1116.21     19.66 o
   0   6  12       27.01       30.01      3.94 o
   1   6  12      195.01      241.26      8.94 o
   2   6  12      210.11      189.12      6.12 o
   3   6  12        0.00        2.58      2.72 o
   4   6  12       10.85        8.11      3.44 o
   5   6  12        1.35        2.90      5.35 o
  -6   7  12       23.74        7.60     11.24 o
  -5   7  12        7.15        6.72      5.72 o
  -4   7  12        6.91       14.27      5.69 o
  -3   7  12       30.01       33.30      4.43 o
  -2   7  12        7.63        5.12      3.00 o
  -1   7  12       37.72       38.09      4.99 o
   0   7  12       44.51       61.19      8.03 o
   1   7  12       47.43       44.78      5.23 o
   2   7  12       52.12       66.44      4.92 o
   3   7  12       10.12        8.79      3.13 o
   4   7  12        1.69        4.30      3.49 o
   5   7  12       56.04       58.68      7.77 o
  -6   8  12       41.41       23.56     12.63 o
  -5   8  12      139.55      146.35     11.48 o
  -4   8  12       42.48       33.16      6.81 o
  -3   8  12      659.73      623.46     14.92 o
  -2   8  12      222.98      165.11      7.73 o
  -1   8  12      426.33      381.61     11.23 o
   0   8  12       28.89       34.09      5.04 o
   1   8  12       49.09       48.90      5.35 o
   2   8  12       34.97       31.88      4.06 o
   3   8  12        0.42        0.67      3.11 o
   4   8  12       62.87       51.62      5.24 o
   5   8  12        0.74        7.37      8.44 o
  -5   9  12       15.34       18.99     11.47 o
  -4   9  12      106.74      100.75     22.71 o
  -3   9  12       41.61       57.80      5.73 o
  -2   9  12       95.33      114.41      8.09 o
  -1   9  12      746.78      765.25     20.80 o
   0   9  12      576.55      597.13     25.59 o
   1   9  12      563.50      563.65     14.75 o
   2   9  12      160.88      198.82     10.06 o
   3   9  12       80.90       75.95      5.98 o
   4   9  12        2.18        0.91      4.33 o
  -5  10  12      131.82      115.09     18.83 o
  -4  10  12        6.42       11.75      4.53 o
  -3  10  12     1204.75     1282.44     24.05 o
  -2  10  12      321.20      312.07     10.89 o
  -1  10  12      796.84      842.34     22.79 o
   0  10  12        7.36        6.45      3.74 o
   1  10  12       88.33       95.41      8.17 o
   2  10  12        0.05        9.83      4.59 o
   3  10  12        2.03       -2.30      3.64 o
   4  10  12       10.43        6.73      5.23 o
  -5  11  12        0.10        4.81     11.24 o
  -4  11  12       23.06       26.56      6.88 o
  -3  11  12       29.05       23.88      5.23 o
  -2  11  12       26.51       31.41      6.44 o
  -1  11  12      454.76      465.62     17.21 o
   0  11  12        5.62        8.19      4.05 o
   1  11  12       12.18       13.37      5.20 o
   2  11  12        8.36        7.29      4.62 o
   3  11  12       36.55       28.81      8.53 o
  -4  12  12       24.71       21.49      7.21 o
  -3  12  12        4.46        3.34      4.45 o
  -2  12  12       32.75       50.84      7.85 o
  -1  12  12      130.51      167.19     11.73 o
   0  12  12       32.77       25.37      5.16 o
   1  12  12       22.07        8.64      4.87 o
   2  12  12       30.24       56.75      7.45 o
   3  12  12        0.05       10.89      7.81 o
  -3  13  12       17.49       28.60      9.77 o
  -2  13  12        3.08        9.72      5.94 o
  -1  13  12       98.30       98.85     11.12 o
   0  13  12      118.53      174.64      9.87 o
   1  13  12      214.66      242.26     11.80 o
   2  13  12      164.00      181.56     14.61 o
  -3  14  12      158.37      218.63     19.53 o
  -2  14  12      217.65      230.64     14.00 o
  -1  14  12      145.93      159.08     12.39 o
   0  14  12      112.84      126.45     13.77 o
   1  14  12       32.11       16.74      7.76 o
   2  14  12        1.33       -6.98     10.93 o
  -1  15  12       39.27       36.27      8.77 o
   0  15  12       35.56       34.10      8.52 o
  -6   1  13       39.79       50.55      9.92 o
  -5   1  13       22.99       18.81      6.23 o
  -4   1  13      236.97      209.16     11.58 o
  -3   1  13      341.53      328.27     13.26 o
  -2   1  13       96.37       72.09      6.90 o
  -1   1  13      162.72      178.74      8.87 o
   0   1  13        0.21       11.72      3.00 o
   1   1  13       17.80       23.46      2.69 o
   2   1  13       12.98       18.63      3.12 o
   3   1  13       42.78       41.82      4.85 o
   4   1  13      152.14      144.58     11.32 o
   5   1  13      145.38      161.16     15.14 o
  -6   2  13      292.72      300.76     23.52 o
  -5   2  13      517.60      508.64     18.99 o
  -4   2  13      174.09      168.43     11.03 o
  -3   2  13      140.25      133.47      9.51 o
  -2   2  13        1.54        6.47      3.81 o
  -1   2  13        1.00       -1.92      2.57 o
   0   2  13        0.61        1.13      2.57 o
   1   2  13       55.62       44.68      3.64 o
   2   2  13       38.87       31.59      3.50 o
   3   2  13     1399.65     1403.35     27.67 o
   4   2  13      292.56      295.87     10.29 o
   5   2  13      306.28      278.40     22.59 o
  -6   3  13       11.43       13.84     14.61 o
  -5   3  13      305.77      314.25     26.82 o
  -4   3  13      300.97      311.26     16.35 o
  -3   3  13      321.18      339.95     13.58 o
  -2   3  13      433.48      434.62     18.60 o
  -1   3  13      171.09      171.60      7.07 o
   0   3  13       67.04       55.53      4.89 o
   1   3  13       23.45       24.98      3.06 o
   2   3  13      144.99      142.47      6.42 o
   3   3  13       35.51       37.14      4.73 o
   4   3  13      187.31      198.51     10.18 o
   5   3  13       59.11       71.02     11.97 o
  -6   4  13       18.93       27.31      7.69 o
  -5   4  13      100.91      111.96     10.40 o
  -4   4  13       15.93        7.91      4.91 o
  -3   4  13       42.39       35.87      6.08 o
  -2   4  13        3.38        3.41      4.07 o
  -1   4  13        0.27        5.06      2.89 o
   0   4  13        5.93       15.81      6.06 o
   1   4  13       28.47       24.40      5.50 o
   2   4  13      554.42      560.42     11.76 o
   3   4  13       16.28       22.61      4.18 o
   4   4  13       98.35      101.00      6.59 o
   5   4  13       23.47       25.54      7.55 o
  -6   5  13       32.94       32.32     14.18 o
  -5   5  13        0.43        9.61      5.53 o
  -4   5  13       53.55       41.77      9.22 o
  -3   5  13       63.18       43.26      7.13 o
  -2   5  13       12.57       10.69      4.88 o
  -1   5  13       49.05       37.54      4.42 o
   0   5  13        0.50        4.22      3.12 o
   1   5  13      107.21      124.18      7.17 o
   2   5  13       20.23       20.16      3.47 o
   3   5  13        0.01       -2.10      2.98 o
   4   5  13        4.88        4.62      3.76 o
   5   5  13        3.61        3.15      5.65 o
  -6   6  13      248.29      260.85     17.05 o
  -5   6  13      206.30      176.75     12.51 o
  -4   6  13      411.48      378.99     24.84 o
  -3   6  13        3.85        6.49      4.84 o
  -2   6  13       83.18       78.99      5.85 o
  -1   6  13       26.62       21.01      4.13 o
   0   6  13      100.59      103.97      6.43 o
   1   6  13       73.00       77.64      8.62 o
   2   6  13      103.23       75.65      5.02 o
   3   6  13      159.97      165.50      6.66 o
   4   6  13      189.88      159.14     10.48 o
   5   6  13      193.31      192.48     11.62 o
  -6   7  13        8.88        7.44     10.70 o
  -5   7  13      163.25      164.37     12.30 o
  -4   7  13      348.47      382.19     15.88 o
  -3   7  13      364.92      342.98     16.55 o
  -2   7  13      124.76      139.89      7.47 o
  -1   7  13      498.59      537.02     19.75 o
   0   7  13       35.71       49.34     12.09 o
   1   7  13      149.13      122.46      7.50 o
   2   7  13       21.03       18.31      4.34 o
   3   7  13       15.32       11.36      3.47 o
   4   7  13        2.18        7.97      4.25 o
  -5   8  13       70.54       53.53      8.49 o
  -4   8  13       10.02        9.28      5.83 o
  -3   8  13       14.18       20.63      6.02 o
  -2   8  13       27.94       38.82      6.01 o
  -1   8  13        7.58       10.08      3.73 o
   0   8  13        1.91        6.92      4.68 o
   1   8  13        9.10        8.07      3.86 o
   2   8  13      282.46      281.25     17.24 o
   3   8  13       64.11       69.80      6.02 o
   4   8  13      262.76      265.84     10.73 o
  -5   9  13       73.69       45.96     14.18 o
  -4   9  13       30.99       46.27      7.91 o
  -3   9  13        3.36       10.21      4.27 o
  -2   9  13        0.12        0.46      3.52 o
  -1   9  13        0.22       -0.55      5.27 o
   0   9  13        2.28        0.89      4.59 o
   1   9  13        7.98        3.24      5.99 o
   2   9  13        0.99        3.94      4.52 o
   3   9  13        8.08        1.20      4.91 o
   4   9  13       16.14       16.26      6.08 o
  -5  10  13       20.36       37.43     13.87 o
  -4  10  13       56.54       54.57     14.30 o
  -3  10  13      265.71      244.23     10.43 o
  -2  10  13        1.88        5.33      4.17 o
  -1  10  13       47.44       58.58      7.89 o
   0  10  13       43.03       32.99      6.93 o
   1  10  13       34.02       60.10      7.02 o
   2  10  13       75.73       59.59      9.48 o
   3  10  13        0.81        2.68      6.97 o
  -4  11  13        8.44        7.29     10.15 o
  -3  11  13      111.44      137.83     18.31 o
  -2  11  13      745.03      820.35     23.07 o
  -1  11  13        2.52        2.61      5.22 o
   0  11  13       47.66       61.58      8.51 o
   1  11  13        5.03        5.39      4.37 o
   2  11  13       13.28        9.66      5.07 o
   3  11  13       13.92        6.14      7.75 o
  -4  12  13      100.57      148.73     19.84 o
  -3  12  13       69.84       42.99      8.25 o
  -2  12  13        2.73        5.32      5.69 o
  -1  12  13        6.97       11.63      6.17 o
   0  12  13       10.82       11.94      6.01 o
   1  12  13        1.05        3.35      4.63 o
   2  12  13      100.94       99.35     11.86 o
  -3  13  13       17.86       20.69      9.61 o
  -2  13  13       31.16       33.72      7.78 o
  -1  13  13        0.82       -5.59      5.59 o
   0  13  13       15.66       13.17      7.83 o
   1  13  13        2.08        3.63      5.07 o
   2  13  13       35.46       24.90      8.97 o
  -2  14  13        2.96        4.93      6.43 o
  -1  14  13        0.05        7.35      6.66 o
   0  14  13        2.30       18.39      7.63 o
   1  14  13        5.63        4.56      7.32 o
  -6   0  14       39.53       26.12     11.08 o
  -5   0  14        1.30        0.00      7.13 o
  -4   0  14        4.69       10.31      7.29 o
  -3   0  14        2.85        3.88      5.58 o
  -2   0  14      149.09      142.22     12.94 o
  -1   0  14      584.00      633.97     24.65 o
   0   0  14        2.16        1.32      4.42 o
   1   0  14      282.88      293.79     12.23 o
   2   0  14      924.64      796.24     18.01 o
   3   0  14       75.17       57.28      6.77 o
   4   0  14       64.50       36.94     15.97 o
   5   0  14       22.25       32.32     14.73 o
  -6   1  14       37.83       54.99     19.18 o
  -5   1  14       49.17       56.14      8.26 o
  -4   1  14       54.67       48.38      7.40 o
  -3   1  14       61.37       47.14     16.59 o
  -2   1  14       20.47       17.70      5.08 o
  -1   1  14       18.56       18.45      5.85 o
   0   1  14        2.45        4.76      2.89 o
   1   1  14        0.09        4.98      2.89 o
   2   1  14        7.75        8.33      3.09 o
   3   1  14      494.47      510.11     12.27 o
   4   1  14       95.81      113.23      8.66 o
   5   1  14      121.12      130.22     19.10 o
  -6   2  14        8.12       11.14      6.76 o
  -5   2  14       53.15       45.86      7.99 o
  -4   2  14       35.29       38.81      6.91 o
  -3   2  14       16.34        9.67      6.36 o
  -2   2  14        1.50       -3.28      3.28 o
  -1   2  14        1.28        0.90      5.62 o
   0   2  14        0.06       -0.51      2.78 o
   1   2  14        2.50        2.20      2.81 o
   2   2  14       96.85       90.17      5.36 o
   3   2  14       18.34       23.62      4.54 o
   4   2  14        6.56        7.25      4.44 o
   5   2  14       16.64       17.19      9.48 o
  -6   3  14      152.81      118.07     11.54 o
  -5   3  14       61.22       49.93      8.17 o
  -4   3  14       18.50       19.63      6.24 o
  -3   3  14        3.62       -1.73      4.21 o
  -2   3  14       10.12       12.03      4.33 o
  -1   3  14        2.47        2.32      3.56 o
   0   3  14       30.40       39.88      8.72 o
   1   3  14       83.18       81.52      6.02 o
   2   3  14      181.36      163.45     10.33 o
   3   3  14        9.36        7.78      3.92 o
   4   3  14      193.94      172.33      8.89 o
   5   3  14        0.77       -0.72      8.24 o
  -6   4  14       37.81       30.02      7.94 o
  -5   4  14        2.75        7.45      5.81 o
  -4   4  14      146.73      121.75     11.12 o
  -3   4  14       40.26       33.70      6.15 o
  -2   4  14       21.03       17.64      5.04 o
  -1   4  14       13.46        7.23      3.57 o
   0   4  14      340.38      318.17     10.06 o
   1   4  14      569.49      538.09     13.53 o
   2   4  14        0.83        7.39      3.62 o
   3   4  14      213.19      189.12      8.45 o
   4   4  14       86.22       72.18      6.24 o
   5   4  14        2.48        5.58     13.33 o
  -6   5  14       97.17      112.46     11.80 o
  -5   5  14      311.79      321.10     20.19 o
  -4   5  14      174.66      133.96     10.67 o
  -3   5  14        0.73       -3.14      4.81 o
  -2   5  14       17.60       18.24      5.02 o
  -1   5  14       10.64        9.69      3.53 o
   0   5  14        1.38        3.77      3.17 o
   1   5  14      234.19      240.65     30.34 o
   2   5  14       63.11       72.84      7.77 o
   3   5  14       37.09       42.97      4.87 o
   4   5  14      180.14      198.89      9.08 o
  -5   6  14        1.10        0.52      6.43 o
  -4   6  14        7.87        6.27      5.59 o
  -3   6  14       74.31       74.30     12.67 o
  -2   6  14        0.55       -0.63      4.05 o
  -1   6  14      138.13      154.35     12.76 o
   0   6  14      177.97      191.38      8.28 o
   1   6  14        0.06        4.65      4.90 o
   2   6  14       19.64       27.14      5.26 o
   3   6  14       51.77       51.68      5.47 o
   4   6  14      145.41      162.24      8.41 o
  -5   7  14        0.78        8.36      6.46 o
  -4   7  14        5.34       11.45      5.88 o
  -3   7  14        1.28        3.92      4.69 o
  -2   7  14       34.06       27.11      4.69 o
  -1   7  14        9.98       14.32      3.98 o
   0   7  14        0.97        5.80      4.69 o
   1   7  14      173.15      198.64     13.87 o
   2   7  14      224.07      211.61     10.43 o
   3   7  14       11.20        8.55      5.23 o
   4   7  14       37.46       31.95      6.69 o
  -5   8  14        4.21        4.66      6.62 o
  -4   8  14        0.08        1.67      5.55 o
  -3   8  14       12.96       10.03      5.64 o
  -2   8  14        1.36       -0.86      3.64 o
  -1   8  14        7.33        4.18      4.57 o
   0   8  14       32.44       22.94      6.26 o
   1   8  14      104.85       85.71      9.48 o
   2   8  14      316.05      299.03     12.14 o
   3   8  14       33.84       20.86      6.20 o
   4   8  14        7.73       18.79      6.20 o
  -5   9  14       56.29       77.94     11.32 o
  -4   9  14      120.58      110.82     10.82 o
  -3   9  14        3.38       12.33     10.93 o
  -2   9  14        6.66        8.67      4.46 o
  -1   9  14       64.48       47.31      7.05 o
   0   9  14       72.62       75.14      8.96 o
   1   9  14        9.52        7.91      5.69 o
   2   9  14       66.57       75.81      7.85 o
   3   9  14      174.36      177.51     11.43 o
  -4  10  14        5.68        3.67      6.42 o
  -3  10  14       54.73       45.01      8.13 o
  -2  10  14       12.54       14.45      5.91 o
  -1  10  14        6.44       12.13      5.88 o
   0  10  14      125.72      106.16     17.90 o
   1  10  14       10.24       22.29      7.27 o
   2  10  14      167.60      176.38     10.65 o
   3  10  14      226.67      240.10     17.04 o
  -4  11  14        0.02       -4.19     10.08 o
  -3  11  14       20.77       15.53      6.98 o
  -2  11  14        1.40        2.70      5.64 o
  -1  11  14        8.60       10.09      6.38 o
   0  11  14        9.62        4.87      6.63 o
   1  11  14       18.45       10.39      6.63 o
   2  11  14        1.12        1.24      5.19 o
  -3  12  14       12.95       25.37      7.26 o
  -2  12  14        8.58       21.95      7.30 o
  -1  12  14        3.50       -0.23      5.70 o
   0  12  14       82.61       91.79     10.79 o
   1  12  14        1.75        2.69      6.84 o
   2  12  14       12.81       17.28     10.97 o
  -2  13  14       12.24       12.72      6.91 o
  -1  13  14       30.04       32.63      8.30 o
   0  13  14        6.90       10.76      6.92 o
   1  13  14       12.33       17.29      8.43 o
  -6   1  15        0.09        0.28      6.46 o
  -5   1  15       11.02       10.77      6.03 o
  -4   1  15        2.00        4.00      4.87 o
  -3   1  15        0.04        4.65      5.58 o
  -2   1  15        0.17        1.69      3.97 o
  -1   1  15       59.71       60.62     10.50 o
   0   1  15      592.69      593.65     16.93 o
   1   1  15       84.11       90.79      6.57 o
   2   1  15      309.60      301.38     12.92 o
   3   1  15       57.01       38.09      6.78 o
   4   1  15        8.57        5.70      5.40 o
  -6   2  15        1.58       -0.87      5.81 o
  -5   2  15      101.70      102.16     10.47 o
  -4   2  15       56.66       35.11      6.81 o
  -3   2  15       78.62       57.72      7.52 o
  -2   2  15      416.69      439.38     22.01 o
  -1   2  15      133.82      105.72     21.93 o
   0   2  15      144.71      129.17      8.58 o
   1   2  15       13.61       18.29      4.42 o
   2   2  15       50.99       70.85      7.23 o
   3   2  15      264.63      285.25     20.03 o
   4   2  15       45.91       44.52      9.20 o
  -6   3  15        4.73        2.45      6.54 o
  -5   3  15        1.02       -0.13      5.12 o
  -4   3  15        9.04        8.11      5.24 o
  -3   3  15        3.70        8.54      4.73 o
  -2   3  15       68.00       81.23      7.92 o
  -1   3  15       21.67       27.69      6.01 o
   0   3  15      556.97      608.66     21.60 o
   1   3  15      470.50      534.82     13.95 o
   2   3  15      789.68      864.29     24.77 o
   3   3  15        3.14       10.64      5.52 o
   4   3  15       96.90       92.90      8.45 o
  -5   4  15       27.81       32.48      7.76 o
  -4   4  15        0.31        5.06      5.06 o
  -3   4  15       36.85       51.69      7.30 o
  -2   4  15       11.07       13.15      4.87 o
  -1   4  15       17.24       35.14      5.95 o
   0   4  15      104.11      122.06      7.26 o
   1   4  15       37.83       24.98      6.60 o
   2   4  15       64.97       55.24     24.26 o
   3   4  15        2.15        5.58      4.54 o
   4   4  15       55.29       51.13      8.60 o
  -5   5  15        9.26        6.30      5.73 o
  -4   5  15       11.74       14.00      5.88 o
  -3   5  15        4.47       -0.71      4.57 o
  -2   5  15       48.72       46.32     10.04 o
  -1   5  15      311.48      259.53     11.66 o
   0   5  15        1.37        1.45      4.63 o
   1   5  15      158.54      115.80     10.11 o
   2   5  15       20.44       14.23      8.45 o
   3   5  15       21.68       14.88      5.75 o
   4   5  15        1.54        0.21      5.54 o
  -5   6  15       14.14       12.73      6.63 o
  -4   6  15        3.23        1.26      5.55 o
  -3   6  15       48.26       28.70     15.50 o
  -2   6  15       12.27        5.74     11.66 o
  -1   6  15      127.42      111.54      8.87 o
   0   6  15      101.16       67.07      8.00 o
   1   6  15       80.89       83.56      9.61 o
   2   6  15       58.36       65.48     15.19 o
   3   6  15       67.79       85.41     11.23 o
   4   6  15       76.40       86.08      8.73 o
  -5   7  15        2.79        5.43      6.49 o
  -4   7  15        5.41        9.26      5.86 o
  -3   7  15       35.70       25.72      6.73 o
  -2   7  15       12.86       29.23      8.18 o
  -1   7  15       83.17       86.19      6.89 o
   0   7  15      309.70      333.31     34.80 o
   1   7  15     1045.26     1087.03     38.52 o
   2   7  15       66.63       96.18     10.82 o
   3   7  15      290.46      314.94     17.73 o
  -5   8  15       25.09       20.49      7.61 o
  -4   8  15       34.69       37.30      7.96 o
  -3   8  15       12.61       11.22      9.84 o
  -2   8  15        5.58        8.81      5.42 o
  -1   8  15      129.96      128.57     10.18 o
   0   8  15       52.40       51.81      8.11 o
   1   8  15       35.09       27.34      8.49 o
   2   8  15      121.99      102.82     11.32 o
   3   8  15        3.77        8.20      7.28 o
  -4   9  15       67.86       87.69     15.04 o
  -3   9  15       14.06       25.18      7.00 o
  -2   9  15       34.33       29.68      7.09 o
  -1   9  15        0.27        7.05      5.43 o
   0   9  15        2.97        9.09      6.13 o
   1   9  15       35.12       40.90      8.37 o
   2   9  15        5.64        4.80      6.93 o
   3   9  15        2.05       -0.10      7.58 o
  -4  10  15       20.55       30.75      8.14 o
  -3  10  15      179.89      176.42     12.65 o
  -2  10  15       10.06       14.11      8.99 o
  -1  10  15        0.45        2.29      6.01 o
   0  10  15       22.14       25.19      7.29 o
   1  10  15       14.38        8.04     11.01 o
   2  10  15       34.95       28.28      8.68 o
  -3  11  15        0.18        2.87      8.60 o
  -2  11  15       66.94       81.98      9.77 o
  -1  11  15      287.15      290.19     15.29 o
   0  11  15       17.55       23.90      8.37 o
   1  11  15      228.45      215.30     20.31 o
   2  11  15      215.90      220.88     16.52 o
  -2  12  15        0.06        4.36      6.63 o
  -1  12  15       99.31       81.09     10.15 o
   0  12  15        1.39        2.65      6.80 o
   1  12  15       14.66        6.19      7.56 o
  -5   0  16      126.74      103.85     15.04 o
  -4   0  16       92.28       78.20     12.79 o
  -3   0  16      658.59      609.64     28.13 o
  -2   0  16     1269.74     1294.91     41.62 o
  -1   0  16      222.88      249.17     16.28 o
   0   0  16      379.61      478.89     21.93 o
   1   0  16       73.52       93.86     11.78 o
   2   0  16      557.48      606.66     20.46 o
   3   0  16        8.41       22.48     12.17 o
   4   0  16        4.34        6.12     12.17 o
  -5   1  16       16.37       16.55      6.83 o
  -4   1  16       21.88       27.97      7.01 o
  -3   1  16     1590.41     1524.40     48.44 o
  -2   1  16      469.90      508.01     17.10 o
  -1   1  16      268.08      290.83     12.55 o
   0   1  16       17.22       25.35     12.36 o
   1   1  16      107.63      101.88     13.41 o
   2   1  16        5.85       13.31      4.62 o
   3   1  16       40.39       41.80      7.25 o
   4   1  16        0.57        7.52      8.47 o
  -5   2  16       26.43       21.63      6.74 o
  -4   2  16       94.00       77.79      9.06 o
  -3   2  16        5.27       17.80      5.55 o
  -2   2  16       40.59       35.01      6.32 o
  -1   2  16        8.15       17.51      5.26 o
   0   2  16       37.13       42.73      6.20 o
   1   2  16        4.13        6.46      4.67 o
   2   2  16        0.00        5.70      5.60 o
   3   2  16       12.91        3.22      5.62 o
   4   2  16        5.63        6.18      8.55 o
  -5   3  16       48.31       35.50      8.14 o
  -4   3  16       29.59       20.02      6.36 o
  -3   3  16       47.59       32.61      6.95 o
  -2   3  16      223.03      200.28     11.59 o
  -1   3  16      103.22       96.15      9.96 o
   0   3  16       67.88       75.34      7.72 o
   1   3  16        7.46        5.65      4.18 o
   2   3  16       13.16        9.66      6.33 o
   3   3  16       30.59       32.37      8.41 o
   4   3  16       23.96       24.90     11.74 o
  -5   4  16      126.43       92.99     10.56 o
  -4   4  16       23.88       18.69      6.51 o
  -3   4  16        0.06        2.41      5.15 o
  -2   4  16       14.44       16.19      5.62 o
  -1   4  16       70.78       80.31     11.94 o
   0   4  16      651.68      724.08     19.85 o
   1   4  16      138.89      176.55     12.15 o
   2   4  16      205.60      219.98     13.70 o
   3   4  16       44.93       48.12      9.46 o
   4   4  16       19.49       13.39      7.28 o
  -5   5  16       69.52       57.52     13.99 o
  -4   5  16      451.14      487.41     18.98 o
  -3   5  16      291.60      278.52     13.70 o
  -2   5  16      511.34      544.63     18.30 o
  -1   5  16      744.88      797.31     21.65 o
   0   5  16      248.86      307.17     18.45 o
   1   5  16       25.35       32.56      7.24 o
   2   5  16       23.52       21.43      7.44 o
   3   5  16        0.00        3.79      7.30 o
  -5   6  16       90.91       89.25     11.82 o
  -4   6  16        0.22        9.67      6.35 o
  -3   6  16        8.86        7.49      5.60 o
  -2   6  16       38.03       40.24      7.14 o
  -1   6  16      210.90      202.41     11.32 o
   0   6  16       21.84       20.62      6.32 o
   1   6  16      425.45      492.26     19.11 o
   2   6  16        1.17        3.12      6.47 o
   3   6  16       11.78        4.44      7.44 o
  -4   7  16        4.63       16.67      6.58 o
  -3   7  16       12.67        2.00      5.45 o
  -2   7  16        1.67       -2.15      5.81 o
  -1   7  16       20.97       25.34      9.61 o
   0   7  16        9.99       12.26      6.17 o
   1   7  16       12.77       38.27      8.08 o
   2   7  16       10.61        1.72      6.55 o
   3   7  16        6.07        9.99      7.98 o
  -4   8  16       76.54       47.94      8.80 o
  -3   8  16        7.23        7.75     12.98 o
  -2   8  16        4.20       13.16      6.19 o
  -1   8  16      105.57      123.15     15.27 o
   0   8  16       48.91       60.98      9.01 o
   1   8  16      121.68      137.09     12.31 o
   2   8  16       10.48       24.86      8.49 o
   3   8  16        2.32        3.39      7.65 o
  -4   9  16      276.59      301.35     16.00 o
  -3   9  16      233.88      241.20     13.88 o
  -2   9  16      523.09      521.98     27.13 o
  -1   9  16      168.27      185.85     12.82 o
   0   9  16      115.47      147.96     12.49 o
   1   9  16        9.57       19.90      7.74 o
   2   9  16        2.51        5.52      7.00 o
  -3  10  16       12.43       17.90      7.40 o
  -2  10  16        2.67        9.30      9.07 o
  -1  10  16      310.26      295.38     15.83 o
   0  10  16       20.62       16.49      7.38 o
   1  10  16       86.52       73.36     10.80 o
   2  10  16       41.57       42.57     10.31 o
  -2  11  16      188.06      191.90     19.38 o
  -1  11  16        7.65        2.76      6.87 o
   0  11  16        3.62        4.66      6.90 o
   1  11  16        7.62        6.59      7.69 o
  -5   1  17       99.67       95.42     10.76 o
  -4   1  17       75.08       64.33     16.74 o
  -3   1  17        6.92       10.75      5.47 o
  -2   1  17       20.88       20.82      6.08 o
  -1   1  17        2.07       15.85      5.43 o
   0   1  17        8.06        5.06      6.59 o
   1   1  17        1.47        4.96      4.85 o
   2   1  17       27.61       10.93      8.45 o
   3   1  17      224.86      186.78     21.86 o
  -5   2  17       63.08       54.98      8.99 o
  -4   2  17       94.13       86.47      9.74 o
  -3   2  17      160.38      181.19     17.48 o
  -2   2  17      131.84      166.59     11.07 o
  -1   2  17       46.56       56.16     13.33 o
   0   2  17        0.35        6.41      5.19 o
   1   2  17        3.83        3.97      4.74 o
   2   2  17      236.65      223.67     18.29 o
   3   2  17       31.17       12.28      7.91 o
  -5   3  17       79.60       77.91     21.12 o
  -4   3  17       78.53      111.79     10.77 o
  -3   3  17       75.94       85.36      9.42 o
  -2   3  17        4.89        9.25      5.33 o
  -1   3  17        2.43       -0.33      4.65 o
   0   3  17        7.90        7.86      9.42 o
   1   3  17        6.65        8.99      7.83 o
   2   3  17      255.75      248.52     14.80 o
   3   3  17      283.84      300.01     17.51 o
  -5   4  17       50.01       42.56      8.94 o
  -4   4  17        0.48        7.15      5.92 o
  -3   4  17       27.62       46.24      7.89 o
  -2   4  17       16.75       25.40     11.55 o
  -1   4  17       19.67       28.20      7.32 o
   0   4  17        0.12       11.30      5.25 o
   1   4  17      171.67      171.28     17.13 o
   2   4  17       14.25       12.79      7.48 o
   3   4  17        0.36        0.31     10.39 o
  -4   5  17        9.76        6.06      6.14 o
  -3   5  17        1.97        4.52      6.12 o
  -2   5  17       15.82       10.05      7.56 o
  -1   5  17        4.83        3.58      5.09 o
   0   5  17       57.88       43.56     10.70 o
   1   5  17       44.10       72.44     20.23 o
   2   5  17       10.67        8.61      7.32 o
   3   5  17        5.14        5.40      7.87 o
  -4   6  17      180.00      175.01     12.97 o
  -3   6  17       12.89       21.39      6.91 o
  -2   6  17       60.39       61.10     12.87 o
  -1   6  17      132.85      156.36     11.03 o
   0   6  17        8.22        2.40      7.29 o
   1   6  17        2.95       -0.85      6.01 o
   2   6  17        2.22        3.32      6.83 o
   3   6  17        2.16        2.95     11.70 o
  -4   7  17       67.73       67.36      9.76 o
  -3   7  17       17.67       20.49      7.10 o
  -2   7  17      102.41       75.63      9.12 o
  -1   7  17        7.32        1.09      7.75 o
   0   7  17       18.04       30.38     11.08 o
   1   7  17      121.02      110.05     11.57 o
   2   7  17       88.61       73.54     29.02 o
  -3   8  17       19.33       14.32      6.81 o
  -2   8  17       75.74       94.35     18.29 o
  -1   8  17       15.31       30.15     10.39 o
   0   8  17        6.27        4.81      8.91 o
   1   8  17       36.80       40.40      8.99 o
   2   8  17        0.38       -2.96      7.24 o
  -3   9  17        0.47        5.02      6.75 o
  -2   9  17        0.11       -5.66      8.29 o
  -1   9  17        2.17        6.20      9.61 o
   0   9  17        0.29       -2.53      6.46 o
   1   9  17        5.17       22.05      9.80 o
  -2  10  17       51.06       65.41     14.18 o
  -1  10  17        0.25       12.71     10.54 o
   0  10  17       38.52       43.40      9.54 o
  -4   0  18        6.89       16.12      8.99 o
  -3   0  18       92.50       86.03     13.41 o
  -2   0  18      123.93       78.67     12.71 o
  -1   0  18       66.34       98.43     13.18 o
   0   0  18       27.49       18.60      8.45 o
   1   0  18       35.66       21.86      9.22 o
   2   0  18      130.90      165.55     17.05 o
  -4   1  18        7.73       -2.40      6.55 o
  -3   1  18       15.92        8.97      5.78 o
  -2   1  18       46.79       44.79      7.67 o
  -1   1  18        4.60       10.89      5.31 o
   0   1  18       25.89       35.39      6.87 o
   1   1  18       88.71      104.46      9.67 o
   2   1  18      286.34      282.19     20.69 o
  -4   2  18        2.15       -1.07      5.72 o
  -3   2  18        0.42        5.32      5.56 o
  -2   2  18        1.85        2.76      5.10 o
  -1   2  18        5.15       17.15      5.82 o
   0   2  18        0.03       11.82      8.49 o
   1   2  18       33.04       22.28      6.74 o
   2   2  18       10.19       22.40     10.39 o
  -4   3  18        5.16        3.06      5.75 o
  -3   3  18        0.57        5.02      5.67 o
  -2   3  18        0.06        5.55      5.40 o
  -1   3  18        6.12       17.63      6.90 o
   0   3  18      112.70       96.24      9.08 o
   1   3  18       39.87       14.73      9.92 o
   2   3  18        4.12       31.62     10.85 o
  -4   4  18        8.00       11.53      6.75 o
  -3   4  18        5.16       12.88      6.02 o
  -2   4  18        0.06       10.11      5.75 o
  -1   4  18       36.46       29.61      6.84 o
   0   4  18        4.10        1.09      7.44 o
   1   4  18      136.11      180.74     18.37 o
   2   4  18        4.49       17.28     10.39 o
  -4   5  18       34.45       37.09      9.73 o
  -3   5  18        1.75        4.95      6.06 o
  -2   5  18       14.66       18.70      6.25 o
  -1   5  18       65.53       75.87     15.35 o
   0   5  18      182.00      209.33     18.99 o
   1   5  18       30.39       76.11     14.57 o
   2   5  18       59.83       73.88     12.13 o
  -3   6  18        8.03        6.33      6.33 o
  -2   6  18       17.72       12.24      6.16 o
  -1   6  18        2.47       11.01      8.45 o
   0   6  18       80.76       93.70     14.65 o
   1   6  18        1.92        1.78      9.30 o
   2   6  18        0.03        6.41      7.61 o
  -3   7  18        5.43        7.95      6.63 o
  -2   7  18       21.18       17.93      6.98 o
  -1   7  18        0.69        6.12      8.84 o
   0   7  18       25.34       31.85     10.93 o
   1   7  18      181.15      164.54     19.07 o
  -2   8  18        1.47        4.42      9.38 o
  -1   8  18        0.79        0.85      8.99 o
   0   8  18       16.33       -6.74      8.99 o
   1   8  18        6.79       20.69     11.63 o
  -1   9  18       92.48       69.91     15.04 o
   0   9  18        1.86        7.98     10.23 o
  -4   1  19        2.31        2.74      6.19 o
  -3   1  19        6.02       10.79     12.13 o
  -2   1  19       44.51       50.14     12.94 o
  -1   1  19      144.46      122.93     10.62 o
   0   1  19        0.11        1.96      5.66 o
   1   1  19       16.97       11.38      6.63 o
   2   1  19        5.51        6.20      9.77 o
  -3   2  19       78.25       61.19      9.03 o
  -2   2  19       16.01       31.58      9.61 o
  -1   2  19       47.55       67.43     13.02 o
   0   2  19      235.27      262.02     14.96 o
   1   2  19      193.45      249.17     21.08 o
   2   2  19      188.70      240.26     21.31 o
  -3   3  19       36.68       25.17      7.55 o
  -2   3  19       17.69       19.94      6.89 o
  -1   3  19      193.98      191.48     12.49 o
   0   3  19       53.03       55.82      8.33 o
   1   3  19       44.25       34.72     11.86 o
   2   3  19       83.80      110.44     16.74 o
  -3   4  19       21.50       18.21      8.76 o
  -2   4  19        6.07        1.75      5.67 o
  -1   4  19        0.41        8.56      6.82 o
   0   4  19        8.16       14.03      9.77 o
   1   4  19      140.22      142.37     17.83 o
  -3   5  19        5.14        3.38      6.30 o
  -2   5  19      118.33       83.30     11.35 o
  -1   5  19        8.39       14.02      6.95 o
   0   5  19       11.72       18.52      9.38 o
   1   5  19       37.88       41.08     12.87 o
  -2   6  19        0.36        7.76      6.57 o
  -1   6  19       17.38       15.66     10.23 o
   0   6  19      266.56      308.93     23.17 o
   1   6  19       60.53       75.49     15.27 o
  -1   7  19      116.21       92.00     15.35 o
   0   7  19      139.99      135.71     18.37 o
  -2   0  20      121.71      139.27     16.90 o
  -1   0  20      113.91      149.73     16.82 o
   0   0  20       34.18       34.80     11.63 o
   1   0  20      170.21      198.33     19.45 o
  -2   1  20       17.06       18.16      7.02 o
  -1   1  20       66.26       69.17      9.31 o
   0   1  20        2.53        9.94      6.64 o
   1   1  20       49.07       53.71     13.72 o
  -2   2  20        3.49       12.00      6.91 o
  -1   2  20        7.34        4.96      6.34 o
   0   2  20        1.00        4.56      6.32 o
  -2   3  20        0.04        6.90      6.69 o
  -1   3  20        7.13       23.55      7.36 o
   0   3  20       18.64       28.99     11.16 o
  -2   4  20      155.50      168.96     22.55 o
  -1   4  20      319.88      412.37     17.56 o
   0   4  20       23.00       19.53     10.54 o
 
